# Supplementary material for: Structure-Function Relationship of a Plant NCS1 Member – Homology Modeling and Mutagenesis Identified Residues Critical for Substrate Specificity of PLUTO, a Nucleobase Transporter from Arabidopsis
Source: PLoS One. 2014 Mar 12;9(3):e91343. doi: 10.1371/journal.pone.0091343 (PMC3951388; doi:10.1371/journal.pone.0091343)
Supplement: File S1 — PLUTO Homology model. (PDB) [file pone.0091343.s004.pdb]

ATOM      1  N   PRO A 115      23.535  24.307   4.069  1.00  1.00           N  
ATOM      2  CA  PRO A 115      22.807  24.496   2.848  1.00  1.00           C  
ATOM      3  C   PRO A 115      21.398  24.117   3.043  1.00  1.00           C  
ATOM      4  O   PRO A 115      21.172  23.235   3.861  1.00  1.00           O  
ATOM      5  CB  PRO A 115      23.521  23.689   1.775  1.00  1.00           C  
ATOM      6  CG  PRO A 115      24.976  23.695   2.257  1.00  1.00           C  
ATOM      7  CD  PRO A 115      24.870  23.796   3.788  1.00  1.00           C  
ATOM      8  N   SER A 116      20.470  24.731   2.281  1.00  1.00           N  
ATOM      9  CA  SER A 116      19.057  24.529   2.446  1.00  1.00           C  
ATOM     10  C   SER A 116      18.555  23.617   1.363  1.00  1.00           C  
ATOM     11  O   SER A 116      18.842  23.800   0.180  1.00  1.00           O  
ATOM     12  CB  SER A 116      18.258  25.848   2.386  1.00  1.00           C  
ATOM     13  OG  SER A 116      16.883  25.620   2.653  1.00  1.00           O  
ATOM     14  N   LEU A 117      17.868  22.539   1.798  1.00  1.00           N  
ATOM     15  CA  LEU A 117      17.270  21.502   0.992  1.00  1.00           C  
ATOM     16  C   LEU A 117      15.879  21.846   0.481  1.00  1.00           C  
ATOM     17  O   LEU A 117      15.368  21.187  -0.412  1.00  1.00           O  
ATOM     18  CB  LEU A 117      17.274  20.132   1.712  1.00  1.00           C  
ATOM     19  CG  LEU A 117      17.131  18.860   0.832  1.00  1.00           C  
ATOM     20  CD1 LEU A 117      15.715  18.583   0.306  1.00  1.00           C  
ATOM     21  CD2 LEU A 117      18.180  18.868  -0.285  1.00  1.00           C  
ATOM     22  N   THR A 118      15.160  22.830   1.050  1.00  1.00           N  
ATOM     23  CA  THR A 118      13.766  22.995   0.694  1.00  1.00           C  
ATOM     24  C   THR A 118      13.539  23.464  -0.704  1.00  1.00           C  
ATOM     25  O   THR A 118      14.252  24.316  -1.230  1.00  1.00           O  
ATOM     26  CB  THR A 118      13.021  23.958   1.574  1.00  1.00           C  
ATOM     27  CG2 THR A 118      11.552  24.014   1.118  1.00  1.00           C  
ATOM     28  OG1 THR A 118      13.087  23.539   2.926  1.00  1.00           O  
ATOM     29  N   ASN A 119      12.472  22.905  -1.317  1.00  1.00           N  
ATOM     30  CA  ASN A 119      12.071  23.214  -2.661  1.00  1.00           C  
ATOM     31  C   ASN A 119      10.568  23.153  -2.600  1.00  1.00           C  
ATOM     32  O   ASN A 119      10.029  22.483  -1.724  1.00  1.00           O  
ATOM     33  CB  ASN A 119      12.605  22.152  -3.639  1.00  1.00           C  
ATOM     34  CG  ASN A 119      12.883  22.812  -4.978  1.00  1.00           C  
ATOM     35  ND2 ASN A 119      12.585  22.090  -6.091  1.00  1.00           N  
ATOM     36  OD1 ASN A 119      13.373  23.940  -5.026  1.00  1.00           O  
ATOM     37  N   ASP A 120       9.835  23.827  -3.513  1.00  1.00           N  
ATOM     38  CA  ASP A 120       8.399  23.863  -3.391  1.00  1.00           C  
ATOM     39  C   ASP A 120       7.815  22.474  -3.409  1.00  1.00           C  
ATOM     40  O   ASP A 120       6.928  22.185  -2.608  1.00  1.00           O  
ATOM     41  CB  ASP A 120       7.718  24.706  -4.485  1.00  1.00           C  
ATOM     42  CG  ASP A 120       7.788  26.166  -4.053  1.00  1.00           C  
ATOM     43  OD1 ASP A 120       7.295  26.459  -2.932  1.00  1.00           O  
ATOM     44  OD2 ASP A 120       8.335  27.002  -4.822  1.00  1.00           O1-
ATOM     45  N   ASP A 121       8.288  21.570  -4.296  1.00  1.00           N  
ATOM     46  CA  ASP A 121       7.739  20.236  -4.347  1.00  1.00           C  
ATOM     47  C   ASP A 121       7.940  19.529  -3.039  1.00  1.00           C  
ATOM     48  O   ASP A 121       7.032  18.870  -2.537  1.00  1.00           O  
ATOM     49  CB  ASP A 121       8.363  19.327  -5.427  1.00  1.00           C  
ATOM     50  CG  ASP A 121       7.600  19.468  -6.736  1.00  1.00           C  
ATOM     51  OD1 ASP A 121       6.390  19.117  -6.740  1.00  1.00           O  
ATOM     52  OD2 ASP A 121       8.210  19.909  -7.746  1.00  1.00           O1-
ATOM     53  N   LEU A 122       9.155  19.642  -2.479  1.00  1.00           N  
ATOM     54  CA  LEU A 122       9.624  19.068  -1.247  1.00  1.00           C  
ATOM     55  C   LEU A 122       9.136  19.767  -0.014  1.00  1.00           C  
ATOM     56  O   LEU A 122       9.752  19.606   1.038  1.00  1.00           O  
ATOM     57  CB  LEU A 122      11.136  18.828  -1.139  1.00  1.00           C  
ATOM     58  CG  LEU A 122      11.568  17.529  -1.842  1.00  1.00           C  
ATOM     59  CD1 LEU A 122      10.893  16.315  -1.179  1.00  1.00           C  
ATOM     60  CD2 LEU A 122      11.344  17.583  -3.359  1.00  1.00           C  
ATOM     61  N   LYS A 123       8.198  20.725  -0.129  1.00  1.00           N  
ATOM     62  CA  LYS A 123       7.690  21.371   1.056  1.00  1.00           C  
ATOM     63  C   LYS A 123       6.482  20.666   1.597  1.00  1.00           C  
ATOM     64  O   LYS A 123       5.678  20.149   0.822  1.00  1.00           O  
ATOM     65  CB  LYS A 123       7.373  22.852   0.824  1.00  1.00           C  
ATOM     66  CG  LYS A 123       8.643  23.652   0.532  1.00  1.00           C  
ATOM     67  CD  LYS A 123       8.383  25.035  -0.057  1.00  1.00           C  
ATOM     68  CE  LYS A 123       7.497  25.903   0.834  1.00  1.00           C  
ATOM     69  NZ  LYS A 123       8.126  26.062   2.162  1.00  1.00           N1+
ATOM     70  N   PRO A 124       6.322  20.640   2.917  1.00  1.00           N  
ATOM     71  CA  PRO A 124       5.193  19.958   3.495  1.00  1.00           C  
ATOM     72  C   PRO A 124       3.892  20.566   3.080  1.00  1.00           C  
ATOM     73  O   PRO A 124       3.761  21.786   3.082  1.00  1.00           O  
ATOM     74  CB  PRO A 124       5.449  19.905   4.997  1.00  1.00           C  
ATOM     75  CG  PRO A 124       6.983  19.857   5.089  1.00  1.00           C  
ATOM     76  CD  PRO A 124       7.459  20.606   3.829  1.00  1.00           C  
ATOM     77  N   THR A 125       2.890  19.736   2.746  1.00  1.00           N  
ATOM     78  CA  THR A 125       1.684  20.333   2.258  1.00  1.00           C  
ATOM     79  C   THR A 125       0.980  20.979   3.412  1.00  1.00           C  
ATOM     80  O   THR A 125       1.094  20.537   4.555  1.00  1.00           O  
ATOM     81  CB  THR A 125       0.752  19.339   1.629  1.00  1.00           C  
ATOM     82  CG2 THR A 125       1.461  18.687   0.429  1.00  1.00           C  
ATOM     83  OG1 THR A 125       0.384  18.348   2.577  1.00  1.00           O  
ATOM     84  N   THR A 126       0.236  22.070   3.141  1.00  1.00           N  
ATOM     85  CA  THR A 126      -0.418  22.756   4.217  1.00  1.00           C  
ATOM     86  C   THR A 126      -1.827  22.263   4.333  1.00  1.00           C  
ATOM     87  O   THR A 126      -2.327  21.603   3.428  1.00  1.00           O  
ATOM     88  CB  THR A 126      -0.412  24.235   4.009  1.00  1.00           C  
ATOM     89  CG2 THR A 126      -1.376  24.547   2.866  1.00  1.00           C  
ATOM     90  OG1 THR A 126      -0.806  24.918   5.184  1.00  1.00           O  
ATOM     91  N   PRO A 127      -2.492  22.551   5.424  1.00  1.00           N  
ATOM     92  CA  PRO A 127      -3.841  22.067   5.572  1.00  1.00           C  
ATOM     93  C   PRO A 127      -4.787  22.586   4.528  1.00  1.00           C  
ATOM     94  O   PRO A 127      -5.756  21.904   4.193  1.00  1.00           O  
ATOM     95  CB  PRO A 127      -4.223  22.354   7.020  1.00  1.00           C  
ATOM     96  CG  PRO A 127      -2.877  22.229   7.760  1.00  1.00           C  
ATOM     97  CD  PRO A 127      -1.816  22.615   6.710  1.00  1.00           C  
ATOM     98  N   SER A 128      -4.559  23.791   3.989  1.00  1.00           N  
ATOM     99  CA  SER A 128      -5.486  24.248   2.998  1.00  1.00           C  
ATOM    100  C   SER A 128      -5.343  23.386   1.774  1.00  1.00           C  
ATOM    101  O   SER A 128      -6.321  23.015   1.128  1.00  1.00           O  
ATOM    102  CB  SER A 128      -5.244  25.713   2.614  1.00  1.00           C  
ATOM    103  OG  SER A 128      -5.517  26.556   3.723  1.00  1.00           O  
ATOM    104  N   GLN A 129      -4.083  23.044   1.458  1.00  1.00           N  
ATOM    105  CA  GLN A 129      -3.586  22.276   0.351  1.00  1.00           C  
ATOM    106  C   GLN A 129      -3.845  20.804   0.508  1.00  1.00           C  
ATOM    107  O   GLN A 129      -3.294  20.003  -0.247  1.00  1.00           O  
ATOM    108  CB  GLN A 129      -2.096  22.501   0.057  1.00  1.00           C  
ATOM    109  CG  GLN A 129      -1.704  21.958  -1.318  1.00  1.00           C  
ATOM    110  CD  GLN A 129      -0.274  22.368  -1.622  1.00  1.00           C  
ATOM    111  NE2 GLN A 129       0.255  21.860  -2.766  1.00  1.00           N  
ATOM    112  OE1 GLN A 129       0.354  23.118  -0.876  1.00  1.00           O  
ATOM    113  N   ARG A 130      -4.487  20.382   1.614  1.00  1.00           N  
ATOM    114  CA  ARG A 130      -4.776  18.974   1.761  1.00  1.00           C  
ATOM    115  C   ARG A 130      -6.132  18.689   1.136  1.00  1.00           C  
ATOM    116  O   ARG A 130      -7.126  19.351   1.437  1.00  1.00           O  
ATOM    117  CB  ARG A 130      -4.809  18.515   3.238  1.00  1.00           C  
ATOM    118  CG  ARG A 130      -3.487  18.736   3.993  1.00  1.00           C  
ATOM    119  CD  ARG A 130      -3.441  18.174   5.424  1.00  1.00           C  
ATOM    120  NE  ARG A 130      -2.436  17.063   5.468  1.00  1.00           N  
ATOM    121  CZ  ARG A 130      -2.563  16.025   6.353  1.00  1.00           C  
ATOM    122  NH1 ARG A 130      -3.669  15.930   7.146  1.00  1.00           N1+
ATOM    123  NH2 ARG A 130      -1.599  15.060   6.431  1.00  1.00           N  
ATOM    124  N   THR A 131      -6.203  17.724   0.184  1.00  1.00           N  
ATOM    125  CA  THR A 131      -7.479  17.341  -0.352  1.00  1.00           C  
ATOM    126  C   THR A 131      -7.559  15.843  -0.449  1.00  1.00           C  
ATOM    127  O   THR A 131      -7.081  15.239  -1.408  1.00  1.00           O  
ATOM    128  CB  THR A 131      -7.753  17.882  -1.728  1.00  1.00           C  
ATOM    129  CG2 THR A 131      -9.112  17.348  -2.212  1.00  1.00           C  
ATOM    130  OG1 THR A 131      -7.764  19.301  -1.707  1.00  1.00           O  
ATOM    131  N   PHE A 132      -8.179  15.203   0.559  1.00  1.00           N  
ATOM    132  CA  PHE A 132      -8.433  13.783   0.572  1.00  1.00           C  
ATOM    133  C   PHE A 132      -9.441  13.548   1.641  1.00  1.00           C  
ATOM    134  O   PHE A 132      -9.416  14.191   2.686  1.00  1.00           O  
ATOM    135  CB  PHE A 132      -7.308  12.839   1.051  1.00  1.00           C  
ATOM    136  CG  PHE A 132      -6.297  12.560   0.002  1.00  1.00           C  
ATOM    137  CD1 PHE A 132      -6.664  12.529  -1.312  1.00  1.00           C  
ATOM    138  CD2 PHE A 132      -5.002  12.240   0.331  1.00  1.00           C  
ATOM    139  CE1 PHE A 132      -5.769  12.237  -2.309  1.00  1.00           C  
ATOM    140  CE2 PHE A 132      -4.090  11.946  -0.655  1.00  1.00           C  
ATOM    141  CZ  PHE A 132      -4.472  11.948  -1.974  1.00  1.00           C  
ATOM    142  N   SER A 133     -10.337  12.577   1.433  1.00  1.00           N  
ATOM    143  CA  SER A 133     -11.268  12.270   2.474  1.00  1.00           C  
ATOM    144  C   SER A 133     -11.297  10.783   2.570  1.00  1.00           C  
ATOM    145  O   SER A 133     -10.805  10.112   1.669  1.00  1.00           O  
ATOM    146  CB  SER A 133     -12.664  12.850   2.220  1.00  1.00           C  
ATOM    147  OG  SER A 133     -13.043  12.601   0.879  1.00  1.00           O  
ATOM    148  N   TRP A 134     -11.838  10.207   3.665  1.00  1.00           N  
ATOM    149  CA  TRP A 134     -11.731   8.775   3.728  1.00  1.00           C  
ATOM    150  C   TRP A 134     -12.488   8.040   2.675  1.00  1.00           C  
ATOM    151  O   TRP A 134     -12.065   6.958   2.277  1.00  1.00           O  
ATOM    152  CB  TRP A 134     -11.741   8.055   5.099  1.00  1.00           C  
ATOM    153  CG  TRP A 134     -12.614   8.486   6.250  1.00  1.00           C  
ATOM    154  CD1 TRP A 134     -13.968   8.564   6.399  1.00  1.00           C  
ATOM    155  CD2 TRP A 134     -12.043   8.779   7.535  1.00  1.00           C  
ATOM    156  CE2 TRP A 134     -13.096   9.019   8.413  1.00  1.00           C  
ATOM    157  CE3 TRP A 134     -10.741   8.821   7.953  1.00  1.00           C  
ATOM    158  NE1 TRP A 134     -14.274   8.890   7.703  1.00  1.00           N  
ATOM    159  CZ2 TRP A 134     -12.863   9.309   9.729  1.00  1.00           C  
ATOM    160  CZ3 TRP A 134     -10.507   9.130   9.275  1.00  1.00           C  
ATOM    161  CH2 TRP A 134     -11.550   9.369  10.146  1.00  1.00           C  
ATOM    162  N   LEU A 135     -13.619   8.567   2.189  1.00  1.00           N  
ATOM    163  CA  LEU A 135     -14.305   7.853   1.153  1.00  1.00           C  
ATOM    164  C   LEU A 135     -13.409   7.783  -0.043  1.00  1.00           C  
ATOM    165  O   LEU A 135     -13.300   6.740  -0.686  1.00  1.00           O  
ATOM    166  CB  LEU A 135     -15.601   8.560   0.744  1.00  1.00           C  
ATOM    167  CG  LEU A 135     -16.376   7.837  -0.364  1.00  1.00           C  
ATOM    168  CD1 LEU A 135     -16.845   6.444   0.086  1.00  1.00           C  
ATOM    169  CD2 LEU A 135     -17.524   8.720  -0.863  1.00  1.00           C  
ATOM    170  N   ASP A 136     -12.728   8.898  -0.371  1.00  1.00           N  
ATOM    171  CA  ASP A 136     -11.872   8.940  -1.514  1.00  1.00           C  
ATOM    172  C   ASP A 136     -10.724   7.996  -1.330  1.00  1.00           C  
ATOM    173  O   ASP A 136     -10.311   7.341  -2.283  1.00  1.00           O  
ATOM    174  CB  ASP A 136     -11.272  10.325  -1.763  1.00  1.00           C  
ATOM    175  CG  ASP A 136     -12.245  11.232  -2.482  1.00  1.00           C  
ATOM    176  OD1 ASP A 136     -13.459  11.187  -2.156  1.00  1.00           O  
ATOM    177  OD2 ASP A 136     -11.780  11.977  -3.384  1.00  1.00           O1-
ATOM    178  N   MET A 137     -10.163   7.913  -0.107  1.00  1.00           N  
ATOM    179  CA  MET A 137      -9.014   7.086   0.122  1.00  1.00           C  
ATOM    180  C   MET A 137      -9.372   5.652  -0.068  1.00  1.00           C  
ATOM    181  O   MET A 137      -8.603   4.895  -0.657  1.00  1.00           O  
ATOM    182  CB  MET A 137      -8.384   7.319   1.507  1.00  1.00           C  
ATOM    183  CG  MET A 137      -6.943   6.813   1.628  1.00  1.00           C  
ATOM    184  SD  MET A 137      -5.726   7.679   0.578  1.00  1.00           S  
ATOM    185  CE  MET A 137      -5.947   9.348   1.254  1.00  1.00           C  
ATOM    186  N   SER A 138     -10.560   5.246   0.412  1.00  1.00           N  
ATOM    187  CA  SER A 138     -10.975   3.886   0.300  1.00  1.00           C  
ATOM    188  C   SER A 138     -11.165   3.551  -1.146  1.00  1.00           C  
ATOM    189  O   SER A 138     -10.767   2.471  -1.571  1.00  1.00           O  
ATOM    190  CB  SER A 138     -12.251   3.605   1.107  1.00  1.00           C  
ATOM    191  OG  SER A 138     -11.981   3.727   2.496  1.00  1.00           O  
ATOM    192  N   SER A 139     -11.742   4.473  -1.948  1.00  1.00           N  
ATOM    193  CA  SER A 139     -11.979   4.227  -3.341  1.00  1.00           C  
ATOM    194  C   SER A 139     -10.671   4.043  -4.037  1.00  1.00           C  
ATOM    195  O   SER A 139     -10.532   3.156  -4.876  1.00  1.00           O  
ATOM    196  CB  SER A 139     -12.751   5.359  -4.037  1.00  1.00           C  
ATOM    197  OG  SER A 139     -14.078   5.415  -3.534  1.00  1.00           O  
ATOM    198  N   LEU A 140      -9.665   4.868  -3.697  1.00  1.00           N  
ATOM    199  CA  LEU A 140      -8.408   4.772  -4.370  1.00  1.00           C  
ATOM    200  C   LEU A 140      -7.785   3.451  -4.065  1.00  1.00           C  
ATOM    201  O   LEU A 140      -7.204   2.823  -4.947  1.00  1.00           O  
ATOM    202  CB  LEU A 140      -7.361   5.834  -3.972  1.00  1.00           C  
ATOM    203  CG  LEU A 140      -7.767   7.308  -4.185  1.00  1.00           C  
ATOM    204  CD1 LEU A 140      -6.530   8.211  -4.194  1.00  1.00           C  
ATOM    205  CD2 LEU A 140      -8.652   7.524  -5.412  1.00  1.00           C  
ATOM    206  N   TRP A 141      -7.884   3.003  -2.800  1.00  1.00           N  
ATOM    207  CA  TRP A 141      -7.209   1.817  -2.393  1.00  1.00           C  
ATOM    208  C   TRP A 141      -7.843   0.649  -3.093  1.00  1.00           C  
ATOM    209  O   TRP A 141      -7.125  -0.243  -3.540  1.00  1.00           O  
ATOM    210  CB  TRP A 141      -7.145   1.738  -0.865  1.00  1.00           C  
ATOM    211  CG  TRP A 141      -6.089   0.879  -0.205  1.00  1.00           C  
ATOM    212  CD1 TRP A 141      -6.191  -0.438   0.041  1.00  1.00           C  
ATOM    213  CD2 TRP A 141      -4.869   1.306   0.447  1.00  1.00           C  
ATOM    214  CE2 TRP A 141      -4.363   0.196   1.126  1.00  1.00           C  
ATOM    215  CE3 TRP A 141      -4.224   2.513   0.488  1.00  1.00           C  
ATOM    216  NE1 TRP A 141      -5.199  -0.861   0.879  1.00  1.00           N  
ATOM    217  CZ2 TRP A 141      -3.220   0.268   1.867  1.00  1.00           C  
ATOM    218  CZ3 TRP A 141      -3.065   2.582   1.238  1.00  1.00           C  
ATOM    219  CH2 TRP A 141      -2.580   1.482   1.917  1.00  1.00           C  
ATOM    220  N   ILE A 142      -9.192   0.613  -3.249  1.00  1.00           N  
ATOM    221  CA  ILE A 142      -9.717  -0.505  -3.980  1.00  1.00           C  
ATOM    222  C   ILE A 142      -9.277  -0.483  -5.391  1.00  1.00           C  
ATOM    223  O   ILE A 142      -8.942  -1.537  -5.915  1.00  1.00           O  
ATOM    224  CB  ILE A 142     -11.183  -0.815  -3.981  1.00  1.00           C  
ATOM    225  CG1 ILE A 142     -12.130   0.277  -4.484  1.00  1.00           C  
ATOM    226  CG2 ILE A 142     -11.440  -1.307  -2.580  1.00  1.00           C  
ATOM    227  CD1 ILE A 142     -12.411   1.336  -3.443  1.00  1.00           C  
ATOM    228  N   GLY A 143      -9.247   0.692  -6.041  1.00  1.00           N  
ATOM    229  CA  GLY A 143      -8.881   0.740  -7.423  1.00  1.00           C  
ATOM    230  C   GLY A 143      -7.505   0.173  -7.567  1.00  1.00           C  
ATOM    231  O   GLY A 143      -7.242  -0.574  -8.508  1.00  1.00           O  
ATOM    232  N   LEU A 144      -6.590   0.512  -6.636  1.00  1.00           N  
ATOM    233  CA  LEU A 144      -5.239   0.044  -6.715  1.00  1.00           C  
ATOM    234  C   LEU A 144      -5.188  -1.439  -6.564  1.00  1.00           C  
ATOM    235  O   LEU A 144      -4.403  -2.089  -7.246  1.00  1.00           O  
ATOM    236  CB  LEU A 144      -4.289   0.653  -5.679  1.00  1.00           C  
ATOM    237  CG  LEU A 144      -3.957   2.117  -5.992  1.00  1.00           C  
ATOM    238  CD1 LEU A 144      -2.883   2.652  -5.035  1.00  1.00           C  
ATOM    239  CD2 LEU A 144      -3.580   2.289  -7.473  1.00  1.00           C  
ATOM    240  N   VAL A 145      -6.014  -2.008  -5.666  1.00  1.00           N  
ATOM    241  CA  VAL A 145      -6.024  -3.414  -5.378  1.00  1.00           C  
ATOM    242  C   VAL A 145      -6.560  -4.205  -6.549  1.00  1.00           C  
ATOM    243  O   VAL A 145      -6.291  -5.396  -6.674  1.00  1.00           O  
ATOM    244  CB  VAL A 145      -6.783  -3.768  -4.125  1.00  1.00           C  
ATOM    245  CG1 VAL A 145      -8.299  -3.790  -4.381  1.00  1.00           C  
ATOM    246  CG2 VAL A 145      -6.189  -5.072  -3.570  1.00  1.00           C  
ATOM    247  N   VAL A 146      -7.343  -3.567  -7.439  1.00  1.00           N  
ATOM    248  CA  VAL A 146      -8.025  -4.207  -8.537  1.00  1.00           C  
ATOM    249  C   VAL A 146      -7.063  -4.696  -9.622  1.00  1.00           C  
ATOM    250  O   VAL A 146      -7.443  -4.843 -10.785  1.00  1.00           O  
ATOM    251  CB  VAL A 146      -9.167  -3.408  -9.129  1.00  1.00           C  
ATOM    252  CG1 VAL A 146      -9.989  -4.311 -10.066  1.00  1.00           C  
ATOM    253  CG2 VAL A 146     -10.059  -2.879  -8.001  1.00  1.00           C  
ATOM    254  N   GLY A 147      -5.742  -4.771  -9.344  1.00  1.00           N  
ATOM    255  CA  GLY A 147      -4.820  -5.298 -10.328  1.00  1.00           C  
ATOM    256  C   GLY A 147      -4.705  -6.790 -10.322  1.00  1.00           C  
ATOM    257  O   GLY A 147      -5.195  -7.455  -9.417  1.00  1.00           O  
ATOM    258  N   VAL A 148      -4.013  -7.320 -11.367  1.00  1.00           N  
ATOM    259  CA  VAL A 148      -3.741  -8.712 -11.676  1.00  1.00           C  
ATOM    260  C   VAL A 148      -2.823  -9.440 -10.726  1.00  1.00           C  
ATOM    261  O   VAL A 148      -3.097 -10.624 -10.535  1.00  1.00           O  
ATOM    262  CB  VAL A 148      -3.162  -8.896 -13.050  1.00  1.00           C  
ATOM    263  CG1 VAL A 148      -4.210  -8.457 -14.085  1.00  1.00           C  
ATOM    264  CG2 VAL A 148      -1.834  -8.123 -13.138  1.00  1.00           C  
ATOM    265  N   PRO A 149      -1.752  -8.909 -10.147  1.00  1.00           N  
ATOM    266  CA  PRO A 149      -0.873  -9.725  -9.344  1.00  1.00           C  
ATOM    267  C   PRO A 149      -1.673 -10.376  -8.247  1.00  1.00           C  
ATOM    268  O   PRO A 149      -1.304 -11.460  -7.797  1.00  1.00           O  
ATOM    269  CB  PRO A 149       0.195  -8.776  -8.801  1.00  1.00           C  
ATOM    270  CG  PRO A 149      -0.554  -7.441  -8.691  1.00  1.00           C  
ATOM    271  CD  PRO A 149      -1.602  -7.503  -9.807  1.00  1.00           C  
ATOM    272  N   THR A 150      -2.783  -9.749  -7.806  1.00  1.00           N  
ATOM    273  CA  THR A 150      -3.538 -10.390  -6.771  1.00  1.00           C  
ATOM    274  C   THR A 150      -4.168 -11.622  -7.330  1.00  1.00           C  
ATOM    275  O   THR A 150      -4.272 -12.633  -6.643  1.00  1.00           O  
ATOM    276  CB  THR A 150      -4.636  -9.588  -6.111  1.00  1.00           C  
ATOM    277  CG2 THR A 150      -5.920  -9.683  -6.954  1.00  1.00           C  
ATOM    278  OG1 THR A 150      -4.907 -10.129  -4.824  1.00  1.00           O  
ATOM    279  N   TYR A 151      -4.600 -11.549  -8.602  1.00  1.00           N  
ATOM    280  CA  TYR A 151      -5.302 -12.572  -9.309  1.00  1.00           C  
ATOM    281  C   TYR A 151      -4.382 -13.749  -9.391  1.00  1.00           C  
ATOM    282  O   TYR A 151      -4.748 -14.861  -9.022  1.00  1.00           O  
ATOM    283  CB  TYR A 151      -5.591 -12.077 -10.742  1.00  1.00           C  
ATOM    284  CG  TYR A 151      -6.709 -12.882 -11.273  1.00  1.00           C  
ATOM    285  CD1 TYR A 151      -7.994 -12.487 -10.987  1.00  1.00           C  
ATOM    286  CD2 TYR A 151      -6.492 -14.007 -12.029  1.00  1.00           C  
ATOM    287  CE1 TYR A 151      -9.062 -13.214 -11.441  1.00  1.00           C  
ATOM    288  CE2 TYR A 151      -7.563 -14.739 -12.483  1.00  1.00           C  
ATOM    289  CZ  TYR A 151      -8.845 -14.339 -12.195  1.00  1.00           C  
ATOM    290  OH  TYR A 151      -9.949 -15.090 -12.644  1.00  1.00           O  
ATOM    291  N   TYR A 152      -3.128 -13.509  -9.813  1.00  1.00           N  
ATOM    292  CA  TYR A 152      -2.164 -14.547 -10.024  1.00  1.00           C  
ATOM    293  C   TYR A 152      -1.893 -15.204  -8.710  1.00  1.00           C  
ATOM    294  O   TYR A 152      -1.814 -16.426  -8.615  1.00  1.00           O  
ATOM    295  CB  TYR A 152      -0.834 -13.985 -10.564  1.00  1.00           C  
ATOM    296  CG  TYR A 152       0.049 -15.114 -10.975  1.00  1.00           C  
ATOM    297  CD1 TYR A 152      -0.110 -15.701 -12.209  1.00  1.00           C  
ATOM    298  CD2 TYR A 152       1.041 -15.579 -10.142  1.00  1.00           C  
ATOM    299  CE1 TYR A 152       0.699 -16.739 -12.605  1.00  1.00           C  
ATOM    300  CE2 TYR A 152       1.855 -16.618 -10.532  1.00  1.00           C  
ATOM    301  CZ  TYR A 152       1.684 -17.199 -11.766  1.00  1.00           C  
ATOM    302  OH  TYR A 152       2.517 -18.264 -12.169  1.00  1.00           O  
ATOM    303  N   LEU A 153      -1.758 -14.387  -7.655  1.00  1.00           N  
ATOM    304  CA  LEU A 153      -1.435 -14.856  -6.345  1.00  1.00           C  
ATOM    305  C   LEU A 153      -2.528 -15.753  -5.851  1.00  1.00           C  
ATOM    306  O   LEU A 153      -2.254 -16.827  -5.317  1.00  1.00           O  
ATOM    307  CB  LEU A 153      -1.268 -13.658  -5.402  1.00  1.00           C  
ATOM    308  CG  LEU A 153      -0.913 -13.981  -3.947  1.00  1.00           C  
ATOM    309  CD1 LEU A 153       0.406 -14.761  -3.829  1.00  1.00           C  
ATOM    310  CD2 LEU A 153      -0.892 -12.682  -3.134  1.00  1.00           C  
ATOM    311  N   ALA A 154      -3.800 -15.348  -6.026  1.00  1.00           N  
ATOM    312  CA  ALA A 154      -4.878 -16.152  -5.541  1.00  1.00           C  
ATOM    313  C   ALA A 154      -4.931 -17.448  -6.281  1.00  1.00           C  
ATOM    314  O   ALA A 154      -5.208 -18.482  -5.681  1.00  1.00           O  
ATOM    315  CB  ALA A 154      -6.247 -15.469  -5.571  1.00  1.00           C  
ATOM    316  N   GLY A 155      -4.669 -17.434  -7.602  1.00  1.00           N  
ATOM    317  CA  GLY A 155      -4.729 -18.626  -8.395  1.00  1.00           C  
ATOM    318  C   GLY A 155      -3.702 -19.597  -7.903  1.00  1.00           C  
ATOM    319  O   GLY A 155      -3.981 -20.789  -7.805  1.00  1.00           O  
ATOM    320  N   SER A 156      -2.483 -19.117  -7.585  1.00  1.00           N  
ATOM    321  CA  SER A 156      -1.432 -20.002  -7.178  1.00  1.00           C  
ATOM    322  C   SER A 156      -1.794 -20.633  -5.871  1.00  1.00           C  
ATOM    323  O   SER A 156      -1.572 -21.822  -5.665  1.00  1.00           O  
ATOM    324  CB  SER A 156      -0.082 -19.298  -6.988  1.00  1.00           C  
ATOM    325  OG  SER A 156       0.892 -20.250  -6.590  1.00  1.00           O  
ATOM    326  N   LEU A 157      -2.372 -19.839  -4.959  1.00  1.00           N  
ATOM    327  CA  LEU A 157      -2.705 -20.254  -3.635  1.00  1.00           C  
ATOM    328  C   LEU A 157      -3.819 -21.254  -3.677  1.00  1.00           C  
ATOM    329  O   LEU A 157      -3.976 -22.029  -2.742  1.00  1.00           O  
ATOM    330  CB  LEU A 157      -3.098 -19.052  -2.748  1.00  1.00           C  
ATOM    331  CG  LEU A 157      -3.177 -19.334  -1.233  1.00  1.00           C  
ATOM    332  CD1 LEU A 157      -4.429 -20.126  -0.830  1.00  1.00           C  
ATOM    333  CD2 LEU A 157      -1.876 -19.991  -0.746  1.00  1.00           C  
ATOM    334  N   VAL A 158      -4.710 -21.182  -4.682  1.00  1.00           N  
ATOM    335  CA  VAL A 158      -5.849 -22.060  -4.677  1.00  1.00           C  
ATOM    336  C   VAL A 158      -5.730 -23.463  -5.221  1.00  1.00           C  
ATOM    337  O   VAL A 158      -6.214 -24.402  -4.595  1.00  1.00           O  
ATOM    338  CB  VAL A 158      -7.090 -21.434  -5.201  1.00  1.00           C  
ATOM    339  CG1 VAL A 158      -7.088 -21.395  -6.734  1.00  1.00           C  
ATOM    340  CG2 VAL A 158      -8.229 -22.220  -4.551  1.00  1.00           C  
ATOM    341  N   ASP A 159      -5.129 -23.669  -6.407  1.00  1.00           N  
ATOM    342  CA  ASP A 159      -5.131 -24.988  -6.990  1.00  1.00           C  
ATOM    343  C   ASP A 159      -4.163 -25.890  -6.304  1.00  1.00           C  
ATOM    344  O   ASP A 159      -4.169 -27.101  -6.510  1.00  1.00           O  
ATOM    345  CB  ASP A 159      -5.044 -25.024  -8.524  1.00  1.00           C  
ATOM    346  CG  ASP A 159      -6.454 -24.687  -9.031  1.00  1.00           C  
ATOM    347  OD1 ASP A 159      -7.352 -24.437  -8.180  1.00  1.00           O  
ATOM    348  OD2 ASP A 159      -6.656 -24.687 -10.275  1.00  1.00           O1-
ATOM    349  N   LEU A 160      -3.263 -25.312  -5.500  1.00  1.00           N  
ATOM    350  CA  LEU A 160      -2.308 -26.105  -4.793  1.00  1.00           C  
ATOM    351  C   LEU A 160      -2.836 -26.340  -3.402  1.00  1.00           C  
ATOM    352  O   LEU A 160      -3.802 -27.069  -3.198  1.00  1.00           O  
ATOM    353  CB  LEU A 160      -0.935 -25.423  -4.704  1.00  1.00           C  
ATOM    354  CG  LEU A 160      -0.282 -25.220  -6.088  1.00  1.00           C  
ATOM    355  CD1 LEU A 160       0.007 -26.570  -6.765  1.00  1.00           C  
ATOM    356  CD2 LEU A 160      -1.101 -24.269  -6.978  1.00  1.00           C  
ATOM    357  N   GLY A 161      -2.234 -25.641  -2.427  1.00  1.00           N  
ATOM    358  CA  GLY A 161      -2.333 -25.739  -0.994  1.00  1.00           C  
ATOM    359  C   GLY A 161      -3.684 -25.532  -0.336  1.00  1.00           C  
ATOM    360  O   GLY A 161      -3.742 -25.704   0.879  1.00  1.00           O  
ATOM    361  N   MET A 162      -4.748 -25.003  -0.985  1.00  1.00           N  
ATOM    362  CA  MET A 162      -5.963 -24.842  -0.202  1.00  1.00           C  
ATOM    363  C   MET A 162      -7.214 -24.675  -1.040  1.00  1.00           C  
ATOM    364  O   MET A 162      -7.208 -24.636  -2.270  1.00  1.00           O  
ATOM    365  CB  MET A 162      -5.995 -23.588   0.696  1.00  1.00           C  
ATOM    366  CG  MET A 162      -5.129 -23.620   1.955  1.00  1.00           C  
ATOM    367  SD  MET A 162      -5.214 -22.112   2.965  1.00  1.00           S  
ATOM    368  CE  MET A 162      -3.988 -22.661   4.187  1.00  1.00           C  
ATOM    369  N   ALA A 163      -8.361 -24.574  -0.326  1.00  1.00           N  
ATOM    370  CA  ALA A 163      -9.661 -24.410  -0.910  1.00  1.00           C  
ATOM    371  C   ALA A 163      -9.988 -22.961  -1.091  1.00  1.00           C  
ATOM    372  O   ALA A 163      -9.345 -22.098  -0.508  1.00  1.00           O  
ATOM    373  CB  ALA A 163     -10.777 -25.054  -0.077  1.00  1.00           C  
ATOM    374  N   TRP A 164     -11.037 -22.662  -1.890  1.00  1.00           N  
ATOM    375  CA  TRP A 164     -11.408 -21.312  -2.223  1.00  1.00           C  
ATOM    376  C   TRP A 164     -11.744 -20.517  -0.988  1.00  1.00           C  
ATOM    377  O   TRP A 164     -11.307 -19.375  -0.863  1.00  1.00           O  
ATOM    378  CB  TRP A 164     -12.520 -21.302  -3.296  1.00  1.00           C  
ATOM    379  CG  TRP A 164     -12.817 -19.979  -3.969  1.00  1.00           C  
ATOM    380  CD1 TRP A 164     -12.214 -18.762  -3.832  1.00  1.00           C  
ATOM    381  CD2 TRP A 164     -13.800 -19.828  -5.009  1.00  1.00           C  
ATOM    382  CE2 TRP A 164     -13.750 -18.503  -5.438  1.00  1.00           C  
ATOM    383  CE3 TRP A 164     -14.661 -20.727  -5.571  1.00  1.00           C  
ATOM    384  NE1 TRP A 164     -12.779 -17.857  -4.702  1.00  1.00           N  
ATOM    385  CZ2 TRP A 164     -14.567 -18.054  -6.438  1.00  1.00           C  
ATOM    386  CZ3 TRP A 164     -15.494 -20.270  -6.568  1.00  1.00           C  
ATOM    387  CH2 TRP A 164     -15.448 -18.959  -6.991  1.00  1.00           C  
ATOM    388  N   TRP A 165     -12.520 -21.051  -0.024  1.00  1.00           N  
ATOM    389  CA  TRP A 165     -12.693 -20.246   1.153  1.00  1.00           C  
ATOM    390  C   TRP A 165     -11.467 -20.072   1.989  1.00  1.00           C  
ATOM    391  O   TRP A 165     -11.358 -19.063   2.680  1.00  1.00           O  
ATOM    392  CB  TRP A 165     -14.059 -20.054   1.863  1.00  1.00           C  
ATOM    393  CG  TRP A 165     -15.291 -20.761   1.354  1.00  1.00           C  
ATOM    394  CD1 TRP A 165     -15.515 -22.023   0.904  1.00  1.00           C  
ATOM    395  CD2 TRP A 165     -16.553 -20.076   1.283  1.00  1.00           C  
ATOM    396  CE2 TRP A 165     -17.489 -20.977   0.784  1.00  1.00           C  
ATOM    397  CE3 TRP A 165     -16.906 -18.801   1.622  1.00  1.00           C  
ATOM    398  NE1 TRP A 165     -16.837 -22.171   0.554  1.00  1.00           N  
ATOM    399  CZ2 TRP A 165     -18.797 -20.623   0.625  1.00  1.00           C  
ATOM    400  CZ3 TRP A 165     -18.221 -18.437   1.435  1.00  1.00           C  
ATOM    401  CH2 TRP A 165     -19.150 -19.332   0.946  1.00  1.00           C  
ATOM    402  N   GLN A 166     -10.508 -21.017   1.976  1.00  1.00           N  
ATOM    403  CA  GLN A 166      -9.328 -20.795   2.753  1.00  1.00           C  
ATOM    404  C   GLN A 166      -8.562 -19.656   2.140  1.00  1.00           C  
ATOM    405  O   GLN A 166      -7.986 -18.845   2.864  1.00  1.00           O  
ATOM    406  CB  GLN A 166      -8.466 -22.054   2.922  1.00  1.00           C  
ATOM    407  CG  GLN A 166      -9.261 -23.272   3.424  1.00  1.00           C  
ATOM    408  CD  GLN A 166     -10.018 -22.970   4.716  1.00  1.00           C  
ATOM    409  NE2 GLN A 166     -10.508 -24.057   5.370  1.00  1.00           N  
ATOM    410  OE1 GLN A 166     -10.198 -21.828   5.134  1.00  1.00           O  
ATOM    411  N   GLY A 167      -8.551 -19.557   0.790  1.00  1.00           N  
ATOM    412  CA  GLY A 167      -7.872 -18.505   0.090  1.00  1.00           C  
ATOM    413  C   GLY A 167      -8.482 -17.190   0.464  1.00  1.00           C  
ATOM    414  O   GLY A 167      -7.759 -16.227   0.713  1.00  1.00           O  
ATOM    415  N   ILE A 168      -9.827 -17.095   0.514  1.00  1.00           N  
ATOM    416  CA  ILE A 168     -10.400 -15.825   0.847  1.00  1.00           C  
ATOM    417  C   ILE A 168     -10.043 -15.477   2.255  1.00  1.00           C  
ATOM    418  O   ILE A 168      -9.732 -14.328   2.554  1.00  1.00           O  
ATOM    419  CB  ILE A 168     -11.886 -15.637   0.614  1.00  1.00           C  
ATOM    420  CG1 ILE A 168     -12.758 -16.590   1.430  1.00  1.00           C  
ATOM    421  CG2 ILE A 168     -12.157 -15.660  -0.897  1.00  1.00           C  
ATOM    422  CD1 ILE A 168     -14.240 -16.219   1.338  1.00  1.00           C  
ATOM    423  N   ALA A 169     -10.055 -16.456   3.168  1.00  1.00           N  
ATOM    424  CA  ALA A 169      -9.768 -16.163   4.537  1.00  1.00           C  
ATOM    425  C   ALA A 169      -8.378 -15.630   4.639  1.00  1.00           C  
ATOM    426  O   ALA A 169      -8.135 -14.685   5.385  1.00  1.00           O  
ATOM    427  CB  ALA A 169      -9.878 -17.398   5.446  1.00  1.00           C  
ATOM    428  N   THR A 170      -7.419 -16.215   3.899  1.00  1.00           N  
ATOM    429  CA  THR A 170      -6.067 -15.767   4.009  1.00  1.00           C  
ATOM    430  C   THR A 170      -5.953 -14.376   3.460  1.00  1.00           C  
ATOM    431  O   THR A 170      -5.238 -13.559   4.032  1.00  1.00           O  
ATOM    432  CB  THR A 170      -5.081 -16.696   3.365  1.00  1.00           C  
ATOM    433  CG2 THR A 170      -3.673 -16.212   3.726  1.00  1.00           C  
ATOM    434  OG1 THR A 170      -5.238 -18.005   3.893  1.00  1.00           O  
ATOM    435  N   VAL A 171      -6.653 -14.052   2.350  1.00  1.00           N  
ATOM    436  CA  VAL A 171      -6.553 -12.730   1.804  1.00  1.00           C  
ATOM    437  C   VAL A 171      -7.120 -11.736   2.768  1.00  1.00           C  
ATOM    438  O   VAL A 171      -6.558 -10.656   2.926  1.00  1.00           O  
ATOM    439  CB  VAL A 171      -7.149 -12.566   0.430  1.00  1.00           C  
ATOM    440  CG1 VAL A 171      -8.592 -13.073   0.410  1.00  1.00           C  
ATOM    441  CG2 VAL A 171      -7.019 -11.088   0.034  1.00  1.00           C  
ATOM    442  N   VAL A 172      -8.237 -12.062   3.450  1.00  1.00           N  
ATOM    443  CA  VAL A 172      -8.810 -11.118   4.361  1.00  1.00           C  
ATOM    444  C   VAL A 172      -7.883 -10.868   5.507  1.00  1.00           C  
ATOM    445  O   VAL A 172      -7.728  -9.725   5.928  1.00  1.00           O  
ATOM    446  CB  VAL A 172     -10.181 -11.485   4.860  1.00  1.00           C  
ATOM    447  CG1 VAL A 172     -10.145 -12.837   5.582  1.00  1.00           C  
ATOM    448  CG2 VAL A 172     -10.679 -10.322   5.734  1.00  1.00           C  
ATOM    449  N   THR A 173      -7.230 -11.910   6.053  1.00  1.00           N  
ATOM    450  CA  THR A 173      -6.369 -11.655   7.165  1.00  1.00           C  
ATOM    451  C   THR A 173      -5.165 -10.872   6.759  1.00  1.00           C  
ATOM    452  O   THR A 173      -4.667 -10.067   7.539  1.00  1.00           O  
ATOM    453  CB  THR A 173      -6.096 -12.840   8.061  1.00  1.00           C  
ATOM    454  CG2 THR A 173      -5.775 -14.106   7.266  1.00  1.00           C  
ATOM    455  OG1 THR A 173      -5.095 -12.511   9.010  1.00  1.00           O  
ATOM    456  N   ALA A 174      -4.653 -11.072   5.535  1.00  1.00           N  
ATOM    457  CA  ALA A 174      -3.534 -10.303   5.103  1.00  1.00           C  
ATOM    458  C   ALA A 174      -3.933  -8.876   4.998  1.00  1.00           C  
ATOM    459  O   ALA A 174      -3.145  -7.999   5.332  1.00  1.00           O  
ATOM    460  CB  ALA A 174      -3.045 -10.704   3.747  1.00  1.00           C  
ATOM    461  N   ASN A 175      -5.159  -8.609   4.510  1.00  1.00           N  
ATOM    462  CA  ASN A 175      -5.615  -7.271   4.310  1.00  1.00           C  
ATOM    463  C   ASN A 175      -5.643  -6.582   5.628  1.00  1.00           C  
ATOM    464  O   ASN A 175      -5.192  -5.446   5.745  1.00  1.00           O  
ATOM    465  CB  ASN A 175      -7.033  -7.206   3.740  1.00  1.00           C  
ATOM    466  CG  ASN A 175      -7.129  -5.791   3.221  1.00  1.00           C  
ATOM    467  ND2 ASN A 175      -6.075  -5.409   2.458  1.00  1.00           N  
ATOM    468  OD1 ASN A 175      -8.060  -5.034   3.483  1.00  1.00           O  
ATOM    469  N   LEU A 176      -6.171  -7.257   6.665  1.00  1.00           N  
ATOM    470  CA  LEU A 176      -6.249  -6.632   7.945  1.00  1.00           C  
ATOM    471  C   LEU A 176      -4.874  -6.393   8.457  1.00  1.00           C  
ATOM    472  O   LEU A 176      -4.618  -5.368   9.083  1.00  1.00           O  
ATOM    473  CB  LEU A 176      -7.079  -7.384   8.996  1.00  1.00           C  
ATOM    474  CG  LEU A 176      -8.601  -7.242   8.781  1.00  1.00           C  
ATOM    475  CD1 LEU A 176      -9.049  -5.779   8.938  1.00  1.00           C  
ATOM    476  CD2 LEU A 176      -9.055  -7.869   7.454  1.00  1.00           C  
ATOM    477  N   ILE A 177      -3.945  -7.329   8.206  1.00  1.00           N  
ATOM    478  CA  ILE A 177      -2.618  -7.138   8.692  1.00  1.00           C  
ATOM    479  C   ILE A 177      -2.063  -5.939   8.017  1.00  1.00           C  
ATOM    480  O   ILE A 177      -1.475  -5.099   8.670  1.00  1.00           O  
ATOM    481  CB  ILE A 177      -1.710  -8.300   8.429  1.00  1.00           C  
ATOM    482  CG1 ILE A 177      -2.288  -9.570   9.074  1.00  1.00           C  
ATOM    483  CG2 ILE A 177      -0.319  -7.933   8.977  1.00  1.00           C  
ATOM    484  CD1 ILE A 177      -1.606 -10.857   8.614  1.00  1.00           C  
ATOM    485  N   LEU A 178      -2.228  -5.763   6.701  1.00  1.00           N  
ATOM    486  CA  LEU A 178      -1.597  -4.609   6.156  1.00  1.00           C  
ATOM    487  C   LEU A 178      -2.212  -3.351   6.654  1.00  1.00           C  
ATOM    488  O   LEU A 178      -1.502  -2.365   6.826  1.00  1.00           O  
ATOM    489  CB  LEU A 178      -1.416  -4.588   4.645  1.00  1.00           C  
ATOM    490  CG  LEU A 178      -0.338  -5.593   4.221  1.00  1.00           C  
ATOM    491  CD1 LEU A 178       0.958  -5.434   5.031  1.00  1.00           C  
ATOM    492  CD2 LEU A 178      -0.887  -7.017   4.136  1.00  1.00           C  
ATOM    493  N   LEU A 179      -3.533  -3.329   6.903  1.00  1.00           N  
ATOM    494  CA  LEU A 179      -4.094  -2.111   7.390  1.00  1.00           C  
ATOM    495  C   LEU A 179      -3.468  -1.775   8.706  1.00  1.00           C  
ATOM    496  O   LEU A 179      -3.196  -0.607   8.961  1.00  1.00           O  
ATOM    497  CB  LEU A 179      -5.582  -2.114   7.708  1.00  1.00           C  
ATOM    498  CG  LEU A 179      -5.880  -0.776   8.406  1.00  1.00           C  
ATOM    499  CD1 LEU A 179      -5.894   0.391   7.401  1.00  1.00           C  
ATOM    500  CD2 LEU A 179      -7.059  -0.876   9.388  1.00  1.00           C  
ATOM    501  N   VAL A 180      -3.254  -2.774   9.590  1.00  1.00           N  
ATOM    502  CA  VAL A 180      -2.730  -2.498  10.898  1.00  1.00           C  
ATOM    503  C   VAL A 180      -1.350  -1.903  10.767  1.00  1.00           C  
ATOM    504  O   VAL A 180      -1.115  -0.839  11.330  1.00  1.00           O  
ATOM    505  CB  VAL A 180      -2.732  -3.711  11.788  1.00  1.00           C  
ATOM    506  CG1 VAL A 180      -2.088  -3.351  13.137  1.00  1.00           C  
ATOM    507  CG2 VAL A 180      -4.182  -4.209  11.908  1.00  1.00           C  
ATOM    508  N   PRO A 181      -0.414  -2.499  10.068  1.00  1.00           N  
ATOM    509  CA  PRO A 181       0.779  -1.762   9.840  1.00  1.00           C  
ATOM    510  C   PRO A 181       0.676  -0.428   9.189  1.00  1.00           C  
ATOM    511  O   PRO A 181       1.505   0.413   9.514  1.00  1.00           O  
ATOM    512  CB  PRO A 181       1.772  -2.745   9.249  1.00  1.00           C  
ATOM    513  CG  PRO A 181       1.477  -3.995  10.094  1.00  1.00           C  
ATOM    514  CD  PRO A 181       0.022  -3.797  10.572  1.00  1.00           C  
ATOM    515  N   LEU A 182      -0.283  -0.186   8.285  1.00  1.00           N  
ATOM    516  CA  LEU A 182      -0.419   1.123   7.719  1.00  1.00           C  
ATOM    517  C   LEU A 182      -0.829   2.071   8.810  1.00  1.00           C  
ATOM    518  O   LEU A 182      -0.358   3.206   8.883  1.00  1.00           O  
ATOM    519  CB  LEU A 182      -1.492   1.178   6.620  1.00  1.00           C  
ATOM    520  CG  LEU A 182      -1.706   2.594   6.063  1.00  1.00           C  
ATOM    521  CD1 LEU A 182      -0.430   3.137   5.409  1.00  1.00           C  
ATOM    522  CD2 LEU A 182      -2.925   2.648   5.134  1.00  1.00           C  
ATOM    523  N   VAL A 183      -1.736   1.632   9.700  1.00  1.00           N  
ATOM    524  CA  VAL A 183      -2.208   2.507  10.738  1.00  1.00           C  
ATOM    525  C   VAL A 183      -1.094   2.779  11.695  1.00  1.00           C  
ATOM    526  O   VAL A 183      -1.132   3.765  12.422  1.00  1.00           O  
ATOM    527  CB  VAL A 183      -3.394   1.997  11.521  1.00  1.00           C  
ATOM    528  CG1 VAL A 183      -4.530   1.674  10.538  1.00  1.00           C  
ATOM    529  CG2 VAL A 183      -2.975   0.840  12.432  1.00  1.00           C  
ATOM    530  N   LEU A 184      -0.165   1.822  11.842  1.00  1.00           N  
ATOM    531  CA  LEU A 184       1.014   1.954  12.656  1.00  1.00           C  
ATOM    532  C   LEU A 184       2.077   2.741  11.906  1.00  1.00           C  
ATOM    533  O   LEU A 184       3.015   3.227  12.506  1.00  1.00           O  
ATOM    534  CB  LEU A 184       1.566   0.567  13.090  1.00  1.00           C  
ATOM    535  CG  LEU A 184       2.549   0.514  14.295  1.00  1.00           C  
ATOM    536  CD1 LEU A 184       2.830  -0.936  14.701  1.00  1.00           C  
ATOM    537  CD2 LEU A 184       3.883   1.220  14.070  1.00  1.00           C  
ATOM    538  N   THR A 185       2.119   2.731  10.562  1.00  1.00           N  
ATOM    539  CA  THR A 185       3.145   3.440   9.824  1.00  1.00           C  
ATOM    540  C   THR A 185       2.898   4.873   9.402  1.00  1.00           C  
ATOM    541  O   THR A 185       3.794   5.710   9.478  1.00  1.00           O  
ATOM    542  CB  THR A 185       3.569   2.705   8.587  1.00  1.00           C  
ATOM    543  CG2 THR A 185       4.058   1.306   8.998  1.00  1.00           C  
ATOM    544  OG1 THR A 185       2.486   2.601   7.676  1.00  1.00           O  
ATOM    545  N   ALA A 186       1.681   5.157   8.901  1.00  1.00           N  
ATOM    546  CA  ALA A 186       1.169   6.339   8.245  1.00  1.00           C  
ATOM    547  C   ALA A 186       1.043   7.567   9.100  1.00  1.00           C  
ATOM    548  O   ALA A 186       0.796   8.645   8.575  1.00  1.00           O  
ATOM    549  CB  ALA A 186      -0.212   6.100   7.611  1.00  1.00           C  
ATOM    550  N   GLN A 187       1.067   7.458  10.430  1.00  1.00           N  
ATOM    551  CA  GLN A 187       0.718   8.570  11.269  1.00  1.00           C  
ATOM    552  C   GLN A 187       1.554   9.809  11.056  1.00  1.00           C  
ATOM    553  O   GLN A 187       0.962  10.883  10.970  1.00  1.00           O  
ATOM    554  CB  GLN A 187       0.775   8.209  12.763  1.00  1.00           C  
ATOM    555  CG  GLN A 187      -0.167   7.061  13.142  1.00  1.00           C  
ATOM    556  CD  GLN A 187      -1.609   7.529  13.000  1.00  1.00           C  
ATOM    557  NE2 GLN A 187      -1.854   8.842  13.256  1.00  1.00           N  
ATOM    558  OE1 GLN A 187      -2.496   6.740  12.676  1.00  1.00           O  
ATOM    559  N   PRO A 188       2.858   9.788  10.966  1.00  1.00           N  
ATOM    560  CA  PRO A 188       3.544  11.032  10.794  1.00  1.00           C  
ATOM    561  C   PRO A 188       3.202  11.726   9.534  1.00  1.00           C  
ATOM    562  O   PRO A 188       3.216  12.953   9.501  1.00  1.00           O  
ATOM    563  CB  PRO A 188       5.023  10.746  11.015  1.00  1.00           C  
ATOM    564  CG  PRO A 188       5.078   9.271  11.465  1.00  1.00           C  
ATOM    565  CD  PRO A 188       3.631   8.944  11.861  1.00  1.00           C  
ATOM    566  N   GLY A 189       2.915  10.964   8.479  1.00  1.00           N  
ATOM    567  CA  GLY A 189       2.568  11.542   7.243  1.00  1.00           C  
ATOM    568  C   GLY A 189       1.278  12.240   7.262  1.00  1.00           C  
ATOM    569  O   GLY A 189       1.097  13.291   6.654  1.00  1.00           O  
ATOM    570  N   THR A 190       0.330  11.594   7.918  1.00  1.00           N  
ATOM    571  CA  THR A 190      -1.001  12.051   8.066  1.00  1.00           C  
ATOM    572  C   THR A 190      -1.044  13.087   9.125  1.00  1.00           C  
ATOM    573  O   THR A 190      -2.108  13.370   9.663  1.00  1.00           O  
ATOM    574  CB  THR A 190      -2.010  11.015   8.404  1.00  1.00           C  
ATOM    575  CG2 THR A 190      -1.760  10.552   9.841  1.00  1.00           C  
ATOM    576  OG1 THR A 190      -3.316  11.561   8.284  1.00  1.00           O  
ATOM    577  N   LEU A 191       0.127  13.467   9.644  1.00  1.00           N  
ATOM    578  CA  LEU A 191       0.192  14.599  10.508  1.00  1.00           C  
ATOM    579  C   LEU A 191       0.954  15.524   9.612  1.00  1.00           C  
ATOM    580  O   LEU A 191       0.384  16.014   8.639  1.00  1.00           O  
ATOM    581  CB  LEU A 191       0.959  14.347  11.810  1.00  1.00           C  
ATOM    582  CG  LEU A 191       0.843  15.511  12.809  1.00  1.00           C  
ATOM    583  CD1 LEU A 191      -0.626  15.795  13.169  1.00  1.00           C  
ATOM    584  CD2 LEU A 191       1.703  15.247  14.053  1.00  1.00           C  
ATOM    585  N   TYR A 192       2.258  15.753   9.887  1.00  1.00           N  
ATOM    586  CA  TYR A 192       3.100  16.521   9.007  1.00  1.00           C  
ATOM    587  C   TYR A 192       2.909  16.012   7.614  1.00  1.00           C  
ATOM    588  O   TYR A 192       2.962  14.805   7.377  1.00  1.00           O  
ATOM    589  CB  TYR A 192       4.591  16.209   9.158  1.00  1.00           C  
ATOM    590  CG  TYR A 192       5.202  16.712  10.403  1.00  1.00           C  
ATOM    591  CD1 TYR A 192       4.927  16.152  11.629  1.00  1.00           C  
ATOM    592  CD2 TYR A 192       6.065  17.767  10.318  1.00  1.00           C  
ATOM    593  CE1 TYR A 192       5.520  16.631  12.775  1.00  1.00           C  
ATOM    594  CE2 TYR A 192       6.647  18.228  11.462  1.00  1.00           C  
ATOM    595  CZ  TYR A 192       6.393  17.680  12.686  1.00  1.00           C  
ATOM    596  OH  TYR A 192       7.025  18.198  13.834  1.00  1.00           O  
ATOM    597  N   GLY A 193       2.709  16.919   6.641  1.00  1.00           N  
ATOM    598  CA  GLY A 193       2.566  16.423   5.305  1.00  1.00           C  
ATOM    599  C   GLY A 193       3.944  16.348   4.722  1.00  1.00           C  
ATOM    600  O   GLY A 193       4.350  17.233   3.974  1.00  1.00           O  
ATOM    601  N   ILE A 194       4.700  15.266   5.003  1.00  1.00           N  
ATOM    602  CA  ILE A 194       6.048  15.255   4.478  1.00  1.00           C  
ATOM    603  C   ILE A 194       6.316  13.993   3.724  1.00  1.00           C  
ATOM    604  O   ILE A 194       5.739  12.991   4.029  1.00  1.00           O  
ATOM    605  CB  ILE A 194       7.105  15.523   5.517  1.00  1.00           C  
ATOM    606  CG1 ILE A 194       7.079  14.501   6.658  1.00  1.00           C  
ATOM    607  CG2 ILE A 194       6.920  16.969   6.001  1.00  1.00           C  
ATOM    608  CD1 ILE A 194       8.204  14.713   7.669  1.00  1.00           C  
ATOM    609  N   SER A 195       7.172  13.910   2.702  1.00  1.00           N  
ATOM    610  CA  SER A 195       7.174  12.651   1.978  1.00  1.00           C  
ATOM    611  C   SER A 195       8.052  11.590   2.581  1.00  1.00           C  
ATOM    612  O   SER A 195       8.743  11.822   3.565  1.00  1.00           O  
ATOM    613  CB  SER A 195       7.545  12.804   0.498  1.00  1.00           C  
ATOM    614  OG  SER A 195       8.851  13.339   0.355  1.00  1.00           O  
ATOM    615  N   PHE A 196       8.043  10.369   1.989  1.00  1.00           N  
ATOM    616  CA  PHE A 196       8.834   9.285   2.512  1.00  1.00           C  
ATOM    617  C   PHE A 196      10.288   9.639   2.557  1.00  1.00           C  
ATOM    618  O   PHE A 196      10.912   9.392   3.589  1.00  1.00           O  
ATOM    619  CB  PHE A 196       8.699   7.981   1.716  1.00  1.00           C  
ATOM    620  CG  PHE A 196       8.463   6.876   2.679  1.00  1.00           C  
ATOM    621  CD1 PHE A 196       7.204   6.548   3.103  1.00  1.00           C  
ATOM    622  CD2 PHE A 196       9.525   6.159   3.168  1.00  1.00           C  
ATOM    623  CE1 PHE A 196       6.997   5.525   3.994  1.00  1.00           C  
ATOM    624  CE2 PHE A 196       9.330   5.130   4.057  1.00  1.00           C  
ATOM    625  CZ  PHE A 196       8.063   4.809   4.474  1.00  1.00           C  
ATOM    626  N   PRO A 197      10.876  10.185   1.517  1.00  1.00           N  
ATOM    627  CA  PRO A 197      12.261  10.534   1.605  1.00  1.00           C  
ATOM    628  C   PRO A 197      12.555  11.548   2.661  1.00  1.00           C  
ATOM    629  O   PRO A 197      13.618  11.463   3.273  1.00  1.00           O  
ATOM    630  CB  PRO A 197      12.700  10.895   0.188  1.00  1.00           C  
ATOM    631  CG  PRO A 197      11.802  10.000  -0.685  1.00  1.00           C  
ATOM    632  CD  PRO A 197      10.521   9.816   0.152  1.00  1.00           C  
ATOM    633  N   VAL A 198      11.654  12.517   2.900  1.00  1.00           N  
ATOM    634  CA  VAL A 198      11.942  13.482   3.912  1.00  1.00           C  
ATOM    635  C   VAL A 198      11.914  12.840   5.268  1.00  1.00           C  
ATOM    636  O   VAL A 198      12.751  13.159   6.111  1.00  1.00           O  
ATOM    637  CB  VAL A 198      11.112  14.730   3.862  1.00  1.00           C  
ATOM    638  CG1 VAL A 198      11.458  15.448   2.547  1.00  1.00           C  
ATOM    639  CG2 VAL A 198       9.632  14.383   4.001  1.00  1.00           C  
ATOM    640  N   LEU A 199      10.969  11.906   5.514  1.00  1.00           N  
ATOM    641  CA  LEU A 199      10.876  11.260   6.793  1.00  1.00           C  
ATOM    642  C   LEU A 199      12.045  10.377   7.094  1.00  1.00           C  
ATOM    643  O   LEU A 199      12.374  10.200   8.264  1.00  1.00           O  
ATOM    644  CB  LEU A 199       9.560  10.533   7.120  1.00  1.00           C  
ATOM    645  CG  LEU A 199       8.577  11.488   7.825  1.00  1.00           C  
ATOM    646  CD1 LEU A 199       7.353  10.754   8.386  1.00  1.00           C  
ATOM    647  CD2 LEU A 199       9.304  12.271   8.930  1.00  1.00           C  
ATOM    648  N   ALA A 200      12.691   9.795   6.065  1.00  1.00           N  
ATOM    649  CA  ALA A 200      13.811   8.906   6.216  1.00  1.00           C  
ATOM    650  C   ALA A 200      14.968   9.604   6.897  1.00  1.00           C  
ATOM    651  O   ALA A 200      15.741   9.008   7.648  1.00  1.00           O  
ATOM    652  CB  ALA A 200      14.309   8.344   4.877  1.00  1.00           C  
ATOM    653  N   ARG A 201      15.117  10.914   6.673  1.00  1.00           N  
ATOM    654  CA  ARG A 201      16.242  11.656   7.162  1.00  1.00           C  
ATOM    655  C   ARG A 201      16.298  11.688   8.661  1.00  1.00           C  
ATOM    656  O   ARG A 201      17.277  12.192   9.210  1.00  1.00           O  
ATOM    657  CB  ARG A 201      16.315  13.096   6.616  1.00  1.00           C  
ATOM    658  CG  ARG A 201      16.798  13.134   5.161  1.00  1.00           C  
ATOM    659  CD  ARG A 201      17.042  14.533   4.583  1.00  1.00           C  
ATOM    660  NE  ARG A 201      17.710  14.343   3.259  1.00  1.00           N  
ATOM    661  CZ  ARG A 201      18.336  15.371   2.610  1.00  1.00           C  
ATOM    662  NH1 ARG A 201      18.377  16.621   3.155  1.00  1.00           N1+
ATOM    663  NH2 ARG A 201      18.916  15.150   1.394  1.00  1.00           N  
ATOM    664  N   SER A 202      15.227  11.252   9.358  1.00  1.00           N  
ATOM    665  CA  SER A 202      15.146  11.362  10.798  1.00  1.00           C  
ATOM    666  C   SER A 202      15.157  10.029  11.511  1.00  1.00           C  
ATOM    667  O   SER A 202      14.247   9.709  12.276  1.00  1.00           O  
ATOM    668  CB  SER A 202      13.834  12.108  11.142  1.00  1.00           C  
ATOM    669  OG  SER A 202      13.552  12.171  12.531  1.00  1.00           O  
ATOM    670  N   SER A 203      16.240   9.247  11.346  1.00  1.00           N  
ATOM    671  CA  SER A 203      16.406   7.973  11.999  1.00  1.00           C  
ATOM    672  C   SER A 203      17.697   7.477  11.444  1.00  1.00           C  
ATOM    673  O   SER A 203      18.502   6.852  12.128  1.00  1.00           O  
ATOM    674  CB  SER A 203      15.292   6.976  11.643  1.00  1.00           C  
ATOM    675  OG  SER A 203      15.427   5.800  12.425  1.00  1.00           O  
ATOM    676  N   PHE A 204      17.877   7.729  10.136  1.00  1.00           N  
ATOM    677  CA  PHE A 204      19.114   7.529   9.440  1.00  1.00           C  
ATOM    678  C   PHE A 204      19.540   8.922   9.104  1.00  1.00           C  
ATOM    679  O   PHE A 204      18.706   9.812   8.937  1.00  1.00           O  
ATOM    680  CB  PHE A 204      19.044   6.771   8.101  1.00  1.00           C  
ATOM    681  CG  PHE A 204      19.061   5.296   8.312  1.00  1.00           C  
ATOM    682  CD1 PHE A 204      20.242   4.655   8.604  1.00  1.00           C  
ATOM    683  CD2 PHE A 204      17.920   4.543   8.187  1.00  1.00           C  
ATOM    684  CE1 PHE A 204      20.279   3.293   8.789  1.00  1.00           C  
ATOM    685  CE2 PHE A 204      17.953   3.181   8.371  1.00  1.00           C  
ATOM    686  CZ  PHE A 204      19.132   2.551   8.674  1.00  1.00           C  
ATOM    687  N   GLY A 205      20.855   9.151   8.965  1.00  1.00           N  
ATOM    688  CA  GLY A 205      21.325  10.492   8.761  1.00  1.00           C  
ATOM    689  C   GLY A 205      20.701  11.063   7.527  1.00  1.00           C  
ATOM    690  O   GLY A 205      20.089  10.363   6.727  1.00  1.00           O  
ATOM    691  N   ILE A 206      20.868  12.382   7.335  1.00  1.00           N  
ATOM    692  CA  ILE A 206      20.269  13.080   6.239  1.00  1.00           C  
ATOM    693  C   ILE A 206      20.739  12.425   4.969  1.00  1.00           C  
ATOM    694  O   ILE A 206      19.998  12.366   3.988  1.00  1.00           O  
ATOM    695  CB  ILE A 206      20.614  14.551   6.287  1.00  1.00           C  
ATOM    696  CG1 ILE A 206      19.749  15.382   5.335  1.00  1.00           C  
ATOM    697  CG2 ILE A 206      22.125  14.710   6.069  1.00  1.00           C  
ATOM    698  CD1 ILE A 206      19.760  16.878   5.651  1.00  1.00           C  
ATOM    699  N   ARG A 207      22.029  12.040   4.905  1.00  1.00           N  
ATOM    700  CA  ARG A 207      22.555  11.256   3.814  1.00  1.00           C  
ATOM    701  C   ARG A 207      22.349   9.769   4.012  1.00  1.00           C  
ATOM    702  O   ARG A 207      22.127   9.026   3.057  1.00  1.00           O  
ATOM    703  CB  ARG A 207      24.048  11.491   3.555  1.00  1.00           C  
ATOM    704  CG  ARG A 207      24.578  10.645   2.394  1.00  1.00           C  
ATOM    705  CD  ARG A 207      26.058  10.864   2.077  1.00  1.00           C  
ATOM    706  NE  ARG A 207      26.184  12.200   1.429  1.00  1.00           N  
ATOM    707  CZ  ARG A 207      27.221  12.446   0.577  1.00  1.00           C  
ATOM    708  NH1 ARG A 207      28.142  11.471   0.324  1.00  1.00           N1+
ATOM    709  NH2 ARG A 207      27.333  13.665  -0.027  1.00  1.00           N  
ATOM    710  N   GLY A 208      22.384   9.293   5.275  1.00  1.00           N  
ATOM    711  CA  GLY A 208      22.446   7.882   5.584  1.00  1.00           C  
ATOM    712  C   GLY A 208      21.289   7.138   4.986  1.00  1.00           C  
ATOM    713  O   GLY A 208      21.400   5.984   4.572  1.00  1.00           O  
ATOM    714  N   ALA A 209      20.146   7.813   4.903  1.00  1.00           N  
ATOM    715  CA  ALA A 209      18.881   7.308   4.470  1.00  1.00           C  
ATOM    716  C   ALA A 209      18.983   6.812   3.065  1.00  1.00           C  
ATOM    717  O   ALA A 209      17.981   6.373   2.512  1.00  1.00           O  
ATOM    718  CB  ALA A 209      17.769   8.371   4.519  1.00  1.00           C  
ATOM    719  N   HIS A 210      20.131   7.042   2.404  1.00  1.00           N  
ATOM    720  CA  HIS A 210      20.300   6.773   1.006  1.00  1.00           C  
ATOM    721  C   HIS A 210      20.191   5.320   0.575  1.00  1.00           C  
ATOM    722  O   HIS A 210      19.518   5.035  -0.415  1.00  1.00           O  
ATOM    723  CB  HIS A 210      21.617   7.371   0.502  1.00  1.00           C  
ATOM    724  CG  HIS A 210      21.501   7.851  -0.910  1.00  1.00           C  
ATOM    725  CD2 HIS A 210      21.806   7.250  -2.090  1.00  1.00           C  
ATOM    726  ND1 HIS A 210      21.018   9.100  -1.236  1.00  1.00           N  
ATOM    727  CE1 HIS A 210      21.056   9.192  -2.588  1.00  1.00           C  
ATOM    728  NE2 HIS A 210      21.527   8.095  -3.151  1.00  1.00           N  
ATOM    729  N   ILE A 211      20.835   4.350   1.257  1.00  1.00           N  
ATOM    730  CA  ILE A 211      20.804   3.004   0.744  1.00  1.00           C  
ATOM    731  C   ILE A 211      19.439   2.364   0.797  1.00  1.00           C  
ATOM    732  O   ILE A 211      19.079   1.747  -0.206  1.00  1.00           O  
ATOM    733  CB  ILE A 211      21.913   2.138   1.292  1.00  1.00           C  
ATOM    734  CG1 ILE A 211      21.890   1.975   2.819  1.00  1.00           C  
ATOM    735  CG2 ILE A 211      23.215   2.782   0.793  1.00  1.00           C  
ATOM    736  CD1 ILE A 211      22.858   0.911   3.334  1.00  1.00           C  
ATOM    737  N   PRO A 212      18.617   2.417   1.823  1.00  1.00           N  
ATOM    738  CA  PRO A 212      17.326   1.805   1.717  1.00  1.00           C  
ATOM    739  C   PRO A 212      16.455   2.574   0.775  1.00  1.00           C  
ATOM    740  O   PRO A 212      15.542   1.999   0.186  1.00  1.00           O  
ATOM    741  CB  PRO A 212      16.771   1.685   3.135  1.00  1.00           C  
ATOM    742  CG  PRO A 212      17.649   2.628   3.971  1.00  1.00           C  
ATOM    743  CD  PRO A 212      18.985   2.641   3.213  1.00  1.00           C  
ATOM    744  N   THR A 213      16.699   3.884   0.616  1.00  1.00           N  
ATOM    745  CA  THR A 213      15.849   4.623  -0.264  1.00  1.00           C  
ATOM    746  C   THR A 213      16.086   4.142  -1.658  1.00  1.00           C  
ATOM    747  O   THR A 213      15.143   3.991  -2.430  1.00  1.00           O  
ATOM    748  CB  THR A 213      16.056   6.110  -0.218  1.00  1.00           C  
ATOM    749  CG2 THR A 213      15.056   6.773  -1.183  1.00  1.00           C  
ATOM    750  OG1 THR A 213      15.832   6.589   1.100  1.00  1.00           O  
ATOM    751  N   LEU A 214      17.358   3.874  -2.011  1.00  1.00           N  
ATOM    752  CA  LEU A 214      17.702   3.450  -3.337  1.00  1.00           C  
ATOM    753  C   LEU A 214      17.069   2.129  -3.613  1.00  1.00           C  
ATOM    754  O   LEU A 214      16.545   1.907  -4.701  1.00  1.00           O  
ATOM    755  CB  LEU A 214      19.216   3.283  -3.552  1.00  1.00           C  
ATOM    756  CG  LEU A 214      20.003   4.605  -3.505  1.00  1.00           C  
ATOM    757  CD1 LEU A 214      21.501   4.368  -3.753  1.00  1.00           C  
ATOM    758  CD2 LEU A 214      19.400   5.648  -4.460  1.00  1.00           C  
ATOM    759  N   LEU A 215      17.098   1.217  -2.628  1.00  1.00           N  
ATOM    760  CA  LEU A 215      16.590  -0.105  -2.823  1.00  1.00           C  
ATOM    761  C   LEU A 215      15.118  -0.027  -3.081  1.00  1.00           C  
ATOM    762  O   LEU A 215      14.617  -0.691  -3.986  1.00  1.00           O  
ATOM    763  CB  LEU A 215      16.857  -1.004  -1.599  1.00  1.00           C  
ATOM    764  CG  LEU A 215      16.529  -2.490  -1.813  1.00  1.00           C  
ATOM    765  CD1 LEU A 215      15.018  -2.735  -1.915  1.00  1.00           C  
ATOM    766  CD2 LEU A 215      17.307  -3.047  -3.016  1.00  1.00           C  
ATOM    767  N   ARG A 216      14.382   0.795  -2.306  1.00  1.00           N  
ATOM    768  CA  ARG A 216      12.962   0.884  -2.486  1.00  1.00           C  
ATOM    769  C   ARG A 216      12.646   1.500  -3.811  1.00  1.00           C  
ATOM    770  O   ARG A 216      11.692   1.083  -4.463  1.00  1.00           O  
ATOM    771  CB  ARG A 216      12.220   1.592  -1.332  1.00  1.00           C  
ATOM    772  CG  ARG A 216      10.718   1.829  -1.556  1.00  1.00           C  
ATOM    773  CD  ARG A 216       9.861   0.625  -1.975  1.00  1.00           C  
ATOM    774  NE  ARG A 216       9.858  -0.408  -0.907  1.00  1.00           N  
ATOM    775  CZ  ARG A 216       9.064  -0.308   0.199  1.00  1.00           C  
ATOM    776  NH1 ARG A 216       8.386   0.846   0.460  1.00  1.00           N1+
ATOM    777  NH2 ARG A 216       8.956  -1.371   1.049  1.00  1.00           N  
ATOM    778  N   ALA A 217      13.437   2.498  -4.253  1.00  1.00           N  
ATOM    779  CA  ALA A 217      13.187   3.145  -5.509  1.00  1.00           C  
ATOM    780  C   ALA A 217      13.348   2.150  -6.614  1.00  1.00           C  
ATOM    781  O   ALA A 217      12.558   2.142  -7.555  1.00  1.00           O  
ATOM    782  CB  ALA A 217      14.137   4.321  -5.786  1.00  1.00           C  
ATOM    783  N   LEU A 218      14.375   1.281  -6.522  1.00  1.00           N  
ATOM    784  CA  LEU A 218      14.654   0.322  -7.550  1.00  1.00           C  
ATOM    785  C   LEU A 218      13.499  -0.623  -7.651  1.00  1.00           C  
ATOM    786  O   LEU A 218      13.043  -0.922  -8.752  1.00  1.00           O  
ATOM    787  CB  LEU A 218      15.932  -0.492  -7.260  1.00  1.00           C  
ATOM    788  CG  LEU A 218      16.389  -1.428  -8.401  1.00  1.00           C  
ATOM    789  CD1 LEU A 218      15.436  -2.616  -8.612  1.00  1.00           C  
ATOM    790  CD2 LEU A 218      16.646  -0.630  -9.690  1.00  1.00           C  
ATOM    791  N   VAL A 219      12.977  -1.113  -6.508  1.00  1.00           N  
ATOM    792  CA  VAL A 219      11.904  -2.058  -6.583  1.00  1.00           C  
ATOM    793  C   VAL A 219      10.709  -1.393  -7.179  1.00  1.00           C  
ATOM    794  O   VAL A 219       9.988  -2.007  -7.961  1.00  1.00           O  
ATOM    795  CB  VAL A 219      11.526  -2.724  -5.284  1.00  1.00           C  
ATOM    796  CG1 VAL A 219      12.719  -3.577  -4.818  1.00  1.00           C  
ATOM    797  CG2 VAL A 219      11.060  -1.675  -4.266  1.00  1.00           C  
ATOM    798  N   GLY A 220      10.463  -0.115  -6.838  1.00  1.00           N  
ATOM    799  CA  GLY A 220       9.315   0.547  -7.369  1.00  1.00           C  
ATOM    800  C   GLY A 220       9.447   0.615  -8.855  1.00  1.00           C  
ATOM    801  O   GLY A 220       8.486   0.330  -9.564  1.00  1.00           O  
ATOM    802  N   CYS A 221      10.630   1.010  -9.365  1.00  1.00           N  
ATOM    803  CA  CYS A 221      10.755   1.223 -10.771  1.00  1.00           C  
ATOM    804  C   CYS A 221      10.543  -0.062 -11.496  1.00  1.00           C  
ATOM    805  O   CYS A 221       9.924  -0.055 -12.556  1.00  1.00           O  
ATOM    806  CB  CYS A 221      12.058   1.926 -11.211  1.00  1.00           C  
ATOM    807  SG  CYS A 221      13.593   1.115 -10.689  1.00  1.00           S  
ATOM    808  N   GLY A 222      11.021  -1.195 -10.941  1.00  1.00           N  
ATOM    809  CA  GLY A 222      10.855  -2.474 -11.566  1.00  1.00           C  
ATOM    810  C   GLY A 222       9.392  -2.772 -11.677  1.00  1.00           C  
ATOM    811  O   GLY A 222       8.933  -3.216 -12.725  1.00  1.00           O  
ATOM    812  N   TRP A 223       8.613  -2.529 -10.604  1.00  1.00           N  
ATOM    813  CA  TRP A 223       7.208  -2.807 -10.643  1.00  1.00           C  
ATOM    814  C   TRP A 223       6.525  -1.937 -11.640  1.00  1.00           C  
ATOM    815  O   TRP A 223       5.636  -2.397 -12.349  1.00  1.00           O  
ATOM    816  CB  TRP A 223       6.491  -2.728  -9.282  1.00  1.00           C  
ATOM    817  CG  TRP A 223       6.515  -4.059  -8.564  1.00  1.00           C  
ATOM    818  CD1 TRP A 223       7.560  -4.753  -8.027  1.00  1.00           C  
ATOM    819  CD2 TRP A 223       5.340  -4.860  -8.347  1.00  1.00           C  
ATOM    820  CE2 TRP A 223       5.747  -6.024  -7.696  1.00  1.00           C  
ATOM    821  CE3 TRP A 223       4.028  -4.647  -8.669  1.00  1.00           C  
ATOM    822  NE1 TRP A 223       7.114  -5.949  -7.512  1.00  1.00           N  
ATOM    823  CZ2 TRP A 223       4.845  -6.993  -7.358  1.00  1.00           C  
ATOM    824  CZ3 TRP A 223       3.119  -5.623  -8.320  1.00  1.00           C  
ATOM    825  CH2 TRP A 223       3.520  -6.776  -7.677  1.00  1.00           C  
ATOM    826  N   TYR A 224       6.929  -0.662 -11.734  1.00  1.00           N  
ATOM    827  CA  TYR A 224       6.304   0.265 -12.623  1.00  1.00           C  
ATOM    828  C   TYR A 224       6.526  -0.229 -14.017  1.00  1.00           C  
ATOM    829  O   TYR A 224       5.615  -0.190 -14.839  1.00  1.00           O  
ATOM    830  CB  TYR A 224       6.957   1.644 -12.530  1.00  1.00           C  
ATOM    831  CG  TYR A 224       5.986   2.701 -12.925  1.00  1.00           C  
ATOM    832  CD1 TYR A 224       5.034   3.101 -12.016  1.00  1.00           C  
ATOM    833  CD2 TYR A 224       6.026   3.306 -14.158  1.00  1.00           C  
ATOM    834  CE1 TYR A 224       4.130   4.085 -12.334  1.00  1.00           C  
ATOM    835  CE2 TYR A 224       5.124   4.292 -14.481  1.00  1.00           C  
ATOM    836  CZ  TYR A 224       4.177   4.681 -13.571  1.00  1.00           C  
ATOM    837  OH  TYR A 224       3.264   5.695 -13.917  1.00  1.00           O  
ATOM    838  N   GLY A 225       7.754  -0.705 -14.313  1.00  1.00           N  
ATOM    839  CA  GLY A 225       8.107  -1.147 -15.626  1.00  1.00           C  
ATOM    840  C   GLY A 225       7.262  -2.309 -16.016  1.00  1.00           C  
ATOM    841  O   GLY A 225       6.758  -2.339 -17.136  1.00  1.00           O  
ATOM    842  N   ILE A 226       7.082  -3.312 -15.131  1.00  1.00           N  
ATOM    843  CA  ILE A 226       6.295  -4.400 -15.609  1.00  1.00           C  
ATOM    844  C   ILE A 226       4.860  -4.023 -15.761  1.00  1.00           C  
ATOM    845  O   ILE A 226       4.198  -4.540 -16.654  1.00  1.00           O  
ATOM    846  CB  ILE A 226       6.554  -5.802 -15.108  1.00  1.00           C  
ATOM    847  CG1 ILE A 226       6.312  -6.036 -13.622  1.00  1.00           C  
ATOM    848  CG2 ILE A 226       7.980  -6.155 -15.563  1.00  1.00           C  
ATOM    849  CD1 ILE A 226       6.353  -7.531 -13.305  1.00  1.00           C  
ATOM    850  N   GLU A 227       4.324  -3.128 -14.906  1.00  1.00           N  
ATOM    851  CA  GLU A 227       2.952  -2.751 -15.050  1.00  1.00           C  
ATOM    852  C   GLU A 227       2.764  -2.078 -16.377  1.00  1.00           C  
ATOM    853  O   GLU A 227       1.771  -2.332 -17.053  1.00  1.00           O  
ATOM    854  CB  GLU A 227       2.460  -1.809 -13.943  1.00  1.00           C  
ATOM    855  CG  GLU A 227       0.937  -1.699 -13.899  1.00  1.00           C  
ATOM    856  CD  GLU A 227       0.369  -2.958 -13.261  1.00  1.00           C  
ATOM    857  OE1 GLU A 227       0.655  -3.189 -12.056  1.00  1.00           O  
ATOM    858  OE2 GLU A 227      -0.359  -3.706 -13.967  1.00  1.00           O1-
ATOM    859  N   THR A 228       3.708  -1.211 -16.801  1.00  1.00           N  
ATOM    860  CA  THR A 228       3.559  -0.514 -18.046  1.00  1.00           C  
ATOM    861  C   THR A 228       3.657  -1.504 -19.168  1.00  1.00           C  
ATOM    862  O   THR A 228       3.029  -1.388 -20.221  1.00  1.00           O  
ATOM    863  CB  THR A 228       4.574   0.551 -18.284  1.00  1.00           C  
ATOM    864  CG2 THR A 228       4.105   1.297 -19.539  1.00  1.00           C  
ATOM    865  OG1 THR A 228       4.606   1.466 -17.202  1.00  1.00           O  
ATOM    866  N   TRP A 229       4.498  -2.522 -18.991  1.00  1.00           N  
ATOM    867  CA  TRP A 229       4.642  -3.423 -20.084  1.00  1.00           C  
ATOM    868  C   TRP A 229       3.359  -4.187 -20.247  1.00  1.00           C  
ATOM    869  O   TRP A 229       2.947  -4.473 -21.369  1.00  1.00           O  
ATOM    870  CB  TRP A 229       5.879  -4.287 -19.887  1.00  1.00           C  
ATOM    871  CG  TRP A 229       6.425  -4.957 -21.113  1.00  1.00           C  
ATOM    872  CD1 TRP A 229       5.882  -5.940 -21.881  1.00  1.00           C  
ATOM    873  CD2 TRP A 229       7.752  -4.732 -21.616  1.00  1.00           C  
ATOM    874  CE2 TRP A 229       7.942  -5.604 -22.682  1.00  1.00           C  
ATOM    875  CE3 TRP A 229       8.744  -3.893 -21.203  1.00  1.00           C  
ATOM    876  NE1 TRP A 229       6.783  -6.332 -22.839  1.00  1.00           N  
ATOM    877  CZ2 TRP A 229       9.130  -5.647 -23.355  1.00  1.00           C  
ATOM    878  CZ3 TRP A 229       9.925  -3.921 -21.907  1.00  1.00           C  
ATOM    879  CH2 TRP A 229      10.121  -4.781 -22.964  1.00  1.00           C  
ATOM    880  N   ILE A 230       2.678  -4.532 -19.132  1.00  1.00           N  
ATOM    881  CA  ILE A 230       1.450  -5.270 -19.216  1.00  1.00           C  
ATOM    882  C   ILE A 230       0.402  -4.419 -19.867  1.00  1.00           C  
ATOM    883  O   ILE A 230      -0.371  -4.916 -20.683  1.00  1.00           O  
ATOM    884  CB  ILE A 230       0.954  -5.800 -17.904  1.00  1.00           C  
ATOM    885  CG1 ILE A 230       0.010  -6.984 -18.169  1.00  1.00           C  
ATOM    886  CG2 ILE A 230       0.305  -4.653 -17.114  1.00  1.00           C  
ATOM    887  CD1 ILE A 230      -0.267  -7.834 -16.932  1.00  1.00           C  
ATOM    888  N   GLY A 231       0.351  -3.113 -19.525  1.00  1.00           N  
ATOM    889  CA  GLY A 231      -0.614  -2.199 -20.066  1.00  1.00           C  
ATOM    890  C   GLY A 231      -0.414  -2.095 -21.544  1.00  1.00           C  
ATOM    891  O   GLY A 231      -1.385  -2.075 -22.296  1.00  1.00           O  
ATOM    892  N   GLY A 232       0.855  -2.019 -21.994  1.00  1.00           N  
ATOM    893  CA  GLY A 232       1.173  -1.880 -23.382  1.00  1.00           C  
ATOM    894  C   GLY A 232       0.707  -3.096 -24.113  1.00  1.00           C  
ATOM    895  O   GLY A 232       0.192  -2.986 -25.223  1.00  1.00           O  
ATOM    896  N   GLU A 233       0.885  -4.297 -23.529  1.00  1.00           N  
ATOM    897  CA  GLU A 233       0.474  -5.470 -24.238  1.00  1.00           C  
ATOM    898  C   GLU A 233      -1.010  -5.454 -24.403  1.00  1.00           C  
ATOM    899  O   GLU A 233      -1.501  -5.852 -25.455  1.00  1.00           O  
ATOM    900  CB  GLU A 233       0.839  -6.820 -23.599  1.00  1.00           C  
ATOM    901  CG  GLU A 233       0.368  -7.964 -24.505  1.00  1.00           C  
ATOM    902  CD  GLU A 233       0.705  -9.324 -23.917  1.00  1.00           C  
ATOM    903  OE1 GLU A 233       0.451  -9.551 -22.705  1.00  1.00           O  
ATOM    904  OE2 GLU A 233       1.200 -10.174 -24.702  1.00  1.00           O1-
ATOM    905  N   ALA A 234      -1.766  -5.009 -23.376  1.00  1.00           N  
ATOM    906  CA  ALA A 234      -3.199  -5.004 -23.454  1.00  1.00           C  
ATOM    907  C   ALA A 234      -3.641  -4.080 -24.545  1.00  1.00           C  
ATOM    908  O   ALA A 234      -4.528  -4.426 -25.319  1.00  1.00           O  
ATOM    909  CB  ALA A 234      -3.883  -4.539 -22.157  1.00  1.00           C  
ATOM    910  N   ILE A 235      -3.028  -2.883 -24.648  1.00  1.00           N  
ATOM    911  CA  ILE A 235      -3.431  -1.934 -25.647  1.00  1.00           C  
ATOM    912  C   ILE A 235      -3.150  -2.514 -26.993  1.00  1.00           C  
ATOM    913  O   ILE A 235      -3.936  -2.360 -27.924  1.00  1.00           O  
ATOM    914  CB  ILE A 235      -2.799  -0.571 -25.501  1.00  1.00           C  
ATOM    915  CG1 ILE A 235      -3.378   0.390 -26.552  1.00  1.00           C  
ATOM    916  CG2 ILE A 235      -1.270  -0.691 -25.516  1.00  1.00           C  
ATOM    917  CD1 ILE A 235      -3.031   1.856 -26.293  1.00  1.00           C  
ATOM    918  N   PHE A 236      -2.012  -3.214 -27.102  1.00  1.00           N  
ATOM    919  CA  PHE A 236      -1.521  -3.886 -28.257  1.00  1.00           C  
ATOM    920  C   PHE A 236      -2.571  -4.874 -28.635  1.00  1.00           C  
ATOM    921  O   PHE A 236      -3.007  -4.879 -29.768  1.00  1.00           O  
ATOM    922  CB  PHE A 236      -0.249  -4.632 -27.817  1.00  1.00           C  
ATOM    923  CG  PHE A 236       0.560  -5.166 -28.934  1.00  1.00           C  
ATOM    924  CD1 PHE A 236       1.225  -4.291 -29.743  1.00  1.00           C  
ATOM    925  CD2 PHE A 236       0.648  -6.515 -29.186  1.00  1.00           C  
ATOM    926  CE1 PHE A 236       1.985  -4.781 -30.765  1.00  1.00           C  
ATOM    927  CE2 PHE A 236       1.423  -6.993 -30.216  1.00  1.00           C  
ATOM    928  CZ  PHE A 236       2.114  -6.118 -31.011  1.00  1.00           C  
ATOM    929  N   LEU A 237      -3.083  -5.691 -27.707  1.00  1.00           N  
ATOM    930  CA  LEU A 237      -4.053  -6.691 -28.053  1.00  1.00           C  
ATOM    931  C   LEU A 237      -5.253  -6.021 -28.647  1.00  1.00           C  
ATOM    932  O   LEU A 237      -5.772  -6.477 -29.664  1.00  1.00           O  
ATOM    933  CB  LEU A 237      -4.683  -7.400 -26.833  1.00  1.00           C  
ATOM    934  CG  LEU A 237      -3.777  -8.247 -25.923  1.00  1.00           C  
ATOM    935  CD1 LEU A 237      -4.587  -8.862 -24.772  1.00  1.00           C  
ATOM    936  CD2 LEU A 237      -3.051  -9.335 -26.703  1.00  1.00           C  
ATOM    937  N   LEU A 238      -5.729  -4.920 -28.026  1.00  1.00           N  
ATOM    938  CA  LEU A 238      -6.938  -4.287 -28.472  1.00  1.00           C  
ATOM    939  C   LEU A 238      -6.782  -3.834 -29.877  1.00  1.00           C  
ATOM    940  O   LEU A 238      -7.700  -4.020 -30.671  1.00  1.00           O  
ATOM    941  CB  LEU A 238      -7.349  -2.985 -27.756  1.00  1.00           C  
ATOM    942  CG  LEU A 238      -8.077  -3.118 -26.414  1.00  1.00           C  
ATOM    943  CD1 LEU A 238      -9.471  -3.737 -26.592  1.00  1.00           C  
ATOM    944  CD2 LEU A 238      -7.202  -3.817 -25.379  1.00  1.00           C  
ATOM    945  N   LEU A 239      -5.633  -3.219 -30.221  1.00  1.00           N  
ATOM    946  CA  LEU A 239      -5.521  -2.659 -31.532  1.00  1.00           C  
ATOM    947  C   LEU A 239      -5.636  -3.774 -32.545  1.00  1.00           C  
ATOM    948  O   LEU A 239      -6.466  -3.678 -33.445  1.00  1.00           O  
ATOM    949  CB  LEU A 239      -4.230  -1.820 -31.709  1.00  1.00           C  
ATOM    950  CG  LEU A 239      -4.121  -0.979 -33.004  1.00  1.00           C  
ATOM    951  CD1 LEU A 239      -2.791  -0.210 -33.030  1.00  1.00           C  
ATOM    952  CD2 LEU A 239      -4.326  -1.802 -34.287  1.00  1.00           C  
ATOM    953  N   PRO A 240      -4.880  -4.837 -32.438  1.00  1.00           N  
ATOM    954  CA  PRO A 240      -5.078  -5.930 -33.326  1.00  1.00           C  
ATOM    955  C   PRO A 240      -6.421  -6.540 -33.356  1.00  1.00           C  
ATOM    956  O   PRO A 240      -6.823  -6.990 -34.426  1.00  1.00           O  
ATOM    957  CB  PRO A 240      -3.965  -6.919 -33.083  1.00  1.00           C  
ATOM    958  CG  PRO A 240      -2.968  -6.067 -32.309  1.00  1.00           C  
ATOM    959  CD  PRO A 240      -3.458  -4.627 -32.467  1.00  1.00           C  
ATOM    960  N   GLY A 241      -7.116  -6.596 -32.216  1.00  1.00           N  
ATOM    961  CA  GLY A 241      -8.424  -7.158 -32.211  1.00  1.00           C  
ATOM    962  C   GLY A 241      -9.295  -6.283 -33.044  1.00  1.00           C  
ATOM    963  O   GLY A 241     -10.229  -6.766 -33.681  1.00  1.00           O  
ATOM    964  N   HIS A 242      -9.088  -4.952 -32.963  1.00  1.00           N  
ATOM    965  CA  HIS A 242      -9.855  -4.082 -33.802  1.00  1.00           C  
ATOM    966  C   HIS A 242      -9.393  -4.237 -35.219  1.00  1.00           C  
ATOM    967  O   HIS A 242     -10.161  -4.645 -36.086  1.00  1.00           O  
ATOM    968  CB  HIS A 242      -9.721  -2.600 -33.422  1.00  1.00           C  
ATOM    969  CG  HIS A 242     -10.677  -1.738 -34.188  1.00  1.00           C  
ATOM    970  CD2 HIS A 242     -11.949  -1.365 -33.883  1.00  1.00           C  
ATOM    971  ND1 HIS A 242     -10.401  -1.168 -35.411  1.00  1.00           N  
ATOM    972  CE1 HIS A 242     -11.512  -0.484 -35.783  1.00  1.00           C  
ATOM    973  NE2 HIS A 242     -12.479  -0.574 -34.887  1.00  1.00           N  
ATOM    974  N   ILE A 243      -8.095  -3.969 -35.479  1.00  1.00           N  
ATOM    975  CA  ILE A 243      -7.564  -4.062 -36.812  1.00  1.00           C  
ATOM    976  C   ILE A 243      -6.323  -4.880 -36.720  1.00  1.00           C  
ATOM    977  O   ILE A 243      -5.571  -4.750 -35.760  1.00  1.00           O  
ATOM    978  CB  ILE A 243      -7.127  -2.753 -37.400  1.00  1.00           C  
ATOM    979  CG1 ILE A 243      -8.309  -1.793 -37.552  1.00  1.00           C  
ATOM    980  CG2 ILE A 243      -6.410  -3.047 -38.727  1.00  1.00           C  
ATOM    981  CD1 ILE A 243      -7.869  -0.377 -37.911  1.00  1.00           C  
ATOM    982  N   LYS A 244      -6.062  -5.722 -37.738  1.00  1.00           N  
ATOM    983  CA  LYS A 244      -4.924  -6.596 -37.709  1.00  1.00           C  
ATOM    984  C   LYS A 244      -3.667  -5.787 -37.811  1.00  1.00           C  
ATOM    985  O   LYS A 244      -3.698  -4.619 -38.184  1.00  1.00           O  
ATOM    986  CB  LYS A 244      -4.911  -7.644 -38.834  1.00  1.00           C  
ATOM    987  CG  LYS A 244      -3.692  -8.572 -38.788  1.00  1.00           C  
ATOM    988  CD  LYS A 244      -3.808  -9.804 -39.688  1.00  1.00           C  
ATOM    989  CE  LYS A 244      -4.513 -10.989 -39.026  1.00  1.00           C  
ATOM    990  NZ  LYS A 244      -3.623 -11.608 -38.020  1.00  1.00           N1+
ATOM    991  N   LYS A 245      -2.522  -6.382 -37.405  1.00  1.00           N  
ATOM    992  CA  LYS A 245      -1.256  -5.709 -37.460  1.00  1.00           C  
ATOM    993  C   LYS A 245      -0.388  -6.372 -36.463  1.00  1.00           C  
ATOM    994  O   LYS A 245       0.620  -6.987 -36.805  1.00  1.00           O  
ATOM    995  CB  LYS A 245      -1.263  -4.237 -37.019  1.00  1.00           C  
ATOM    996  CG  LYS A 245       0.115  -3.580 -37.123  1.00  1.00           C  
ATOM    997  CD  LYS A 245       0.623  -3.467 -38.563  1.00  1.00           C  
ATOM    998  CE  LYS A 245       2.000  -2.812 -38.686  1.00  1.00           C  
ATOM    999  NZ  LYS A 245       2.402  -2.748 -40.109  1.00  1.00           N1+
ATOM   1000  N   SER A 246      -0.726  -6.208 -35.168  1.00  1.00           N  
ATOM   1001  CA  SER A 246       0.110  -6.926 -34.263  1.00  1.00           C  
ATOM   1002  C   SER A 246      -0.279  -8.314 -34.590  1.00  1.00           C  
ATOM   1003  O   SER A 246      -1.442  -8.602 -34.879  1.00  1.00           O  
ATOM   1004  CB  SER A 246      -0.129  -6.766 -32.771  1.00  1.00           C  
ATOM   1005  OG  SER A 246      -0.186  -5.405 -32.388  1.00  1.00           O  
ATOM   1006  N   ALA A 247       0.686  -9.226 -34.560  1.00  1.00           N  
ATOM   1007  CA  ALA A 247       0.321 -10.482 -35.105  1.00  1.00           C  
ATOM   1008  C   ALA A 247      -0.213 -11.431 -34.109  1.00  1.00           C  
ATOM   1009  O   ALA A 247       0.528 -11.825 -33.217  1.00  1.00           O  
ATOM   1010  CB  ALA A 247       1.493 -11.188 -35.788  1.00  1.00           C  
ATOM   1011  N   LEU A 248      -1.476 -11.878 -34.340  1.00  1.00           N  
ATOM   1012  CA  LEU A 248      -2.192 -12.867 -33.575  1.00  1.00           C  
ATOM   1013  C   LEU A 248      -1.980 -12.677 -32.108  1.00  1.00           C  
ATOM   1014  O   LEU A 248      -0.914 -12.991 -31.598  1.00  1.00           O  
ATOM   1015  CB  LEU A 248      -1.847 -14.308 -33.976  1.00  1.00           C  
ATOM   1016  CG  LEU A 248      -2.334 -14.662 -35.395  1.00  1.00           C  
ATOM   1017  CD1 LEU A 248      -1.651 -13.794 -36.465  1.00  1.00           C  
ATOM   1018  CD2 LEU A 248      -2.190 -16.166 -35.667  1.00  1.00           C  
ATOM   1019  N   SER A 249      -3.032 -12.187 -31.414  1.00  1.00           N  
ATOM   1020  CA  SER A 249      -3.143 -11.723 -30.046  1.00  1.00           C  
ATOM   1021  C   SER A 249      -2.804 -12.774 -29.001  1.00  1.00           C  
ATOM   1022  O   SER A 249      -3.314 -12.768 -27.882  1.00  1.00           O  
ATOM   1023  CB  SER A 249      -4.558 -11.163 -29.783  1.00  1.00           C  
ATOM   1024  OG  SER A 249      -4.718 -10.693 -28.453  1.00  1.00           O  
ATOM   1025  N   HIS A 250      -1.927 -13.711 -29.378  1.00  1.00           N  
ATOM   1026  CA  HIS A 250      -1.302 -14.756 -28.634  1.00  1.00           C  
ATOM   1027  C   HIS A 250      -0.675 -14.114 -27.431  1.00  1.00           C  
ATOM   1028  O   HIS A 250      -0.186 -12.989 -27.497  1.00  1.00           O  
ATOM   1029  CB  HIS A 250      -0.212 -15.379 -29.513  1.00  1.00           C  
ATOM   1030  CG  HIS A 250       0.351 -16.670 -29.034  1.00  1.00           C  
ATOM   1031  CD2 HIS A 250       0.349 -17.252 -27.805  1.00  1.00           C  
ATOM   1032  ND1 HIS A 250       1.030 -17.534 -29.861  1.00  1.00           N  
ATOM   1033  CE1 HIS A 250       1.405 -18.590 -29.098  1.00  1.00           C  
ATOM   1034  NE2 HIS A 250       1.014 -18.465 -27.842  1.00  1.00           N  
ATOM   1035  N   THR A 251      -0.648 -14.816 -26.284  1.00  1.00           N  
ATOM   1036  CA  THR A 251      -0.258 -14.111 -25.101  1.00  1.00           C  
ATOM   1037  C   THR A 251       1.217 -14.017 -24.868  1.00  1.00           C  
ATOM   1038  O   THR A 251       1.833 -13.016 -25.217  1.00  1.00           O  
ATOM   1039  CB  THR A 251      -0.977 -14.557 -23.873  1.00  1.00           C  
ATOM   1040  CG2 THR A 251      -2.477 -14.340 -24.147  1.00  1.00           C  
ATOM   1041  OG1 THR A 251      -0.707 -15.919 -23.591  1.00  1.00           O  
ATOM   1042  N   LEU A 252       1.849 -15.057 -24.316  1.00  1.00           N  
ATOM   1043  CA  LEU A 252       3.178 -14.921 -23.791  1.00  1.00           C  
ATOM   1044  C   LEU A 252       4.173 -14.383 -24.771  1.00  1.00           C  
ATOM   1045  O   LEU A 252       4.907 -13.465 -24.406  1.00  1.00           O  
ATOM   1046  CB  LEU A 252       3.655 -16.276 -23.275  1.00  1.00           C  
ATOM   1047  CG  LEU A 252       2.655 -16.840 -22.252  1.00  1.00           C  
ATOM   1048  CD1 LEU A 252       3.100 -18.202 -21.712  1.00  1.00           C  
ATOM   1049  CD2 LEU A 252       2.363 -15.820 -21.140  1.00  1.00           C  
ATOM   1050  N   PRO A 253       4.281 -14.856 -25.975  1.00  1.00           N  
ATOM   1051  CA  PRO A 253       5.293 -14.275 -26.810  1.00  1.00           C  
ATOM   1052  C   PRO A 253       5.063 -12.836 -27.141  1.00  1.00           C  
ATOM   1053  O   PRO A 253       6.032 -12.079 -27.219  1.00  1.00           O  
ATOM   1054  CB  PRO A 253       5.422 -15.207 -28.012  1.00  1.00           C  
ATOM   1055  CG  PRO A 253       5.048 -16.584 -27.429  1.00  1.00           C  
ATOM   1056  CD  PRO A 253       4.077 -16.265 -26.276  1.00  1.00           C  
ATOM   1057  N   TRP A 254       3.816 -12.392 -27.367  1.00  1.00           N  
ATOM   1058  CA  TRP A 254       3.862 -11.007 -27.704  1.00  1.00           C  
ATOM   1059  C   TRP A 254       4.075 -10.138 -26.508  1.00  1.00           C  
ATOM   1060  O   TRP A 254       4.565  -9.021 -26.631  1.00  1.00           O  
ATOM   1061  CB  TRP A 254       2.932 -10.439 -28.778  1.00  1.00           C  
ATOM   1062  CG  TRP A 254       1.493 -10.147 -28.555  1.00  1.00           C  
ATOM   1063  CD1 TRP A 254       0.714 -10.017 -27.452  1.00  1.00           C  
ATOM   1064  CD2 TRP A 254       0.671  -9.864 -29.685  1.00  1.00           C  
ATOM   1065  CE2 TRP A 254      -0.593  -9.549 -29.205  1.00  1.00           C  
ATOM   1066  CE3 TRP A 254       0.962  -9.855 -31.011  1.00  1.00           C  
ATOM   1067  NE1 TRP A 254      -0.549  -9.642 -27.833  1.00  1.00           N  
ATOM   1068  CZ2 TRP A 254      -1.606  -9.211 -30.053  1.00  1.00           C  
ATOM   1069  CZ3 TRP A 254      -0.066  -9.537 -31.856  1.00  1.00           C  
ATOM   1070  CH2 TRP A 254      -1.324  -9.219 -31.398  1.00  1.00           C  
ATOM   1071  N   LEU A 255       3.706 -10.608 -25.307  1.00  1.00           N  
ATOM   1072  CA  LEU A 255       3.930  -9.810 -24.145  1.00  1.00           C  
ATOM   1073  C   LEU A 255       5.417  -9.669 -23.980  1.00  1.00           C  
ATOM   1074  O   LEU A 255       5.905  -8.666 -23.463  1.00  1.00           O  
ATOM   1075  CB  LEU A 255       3.258 -10.388 -22.900  1.00  1.00           C  
ATOM   1076  CG  LEU A 255       3.315  -9.508 -21.647  1.00  1.00           C  
ATOM   1077  CD1 LEU A 255       2.916  -8.052 -21.924  1.00  1.00           C  
ATOM   1078  CD2 LEU A 255       2.391 -10.125 -20.591  1.00  1.00           C  
ATOM   1079  N   GLY A 256       6.190 -10.688 -24.405  1.00  1.00           N  
ATOM   1080  CA  GLY A 256       7.619 -10.582 -24.310  1.00  1.00           C  
ATOM   1081  C   GLY A 256       8.058  -9.413 -25.142  1.00  1.00           C  
ATOM   1082  O   GLY A 256       8.892  -8.652 -24.658  1.00  1.00           O  
ATOM   1083  N   THR A 257       7.581  -9.311 -26.421  1.00  1.00           N  
ATOM   1084  CA  THR A 257       7.659  -8.131 -27.263  1.00  1.00           C  
ATOM   1085  C   THR A 257       8.060  -8.318 -28.702  1.00  1.00           C  
ATOM   1086  O   THR A 257       8.927  -9.116 -29.062  1.00  1.00           O  
ATOM   1087  CB  THR A 257       8.343  -6.922 -26.655  1.00  1.00           C  
ATOM   1088  CG2 THR A 257       8.365  -5.713 -27.605  1.00  1.00           C  
ATOM   1089  OG1 THR A 257       7.621  -6.569 -25.485  1.00  1.00           O  
ATOM   1090  N   SER A 258       7.397  -7.489 -29.546  1.00  1.00           N  
ATOM   1091  CA  SER A 258       7.515  -7.333 -30.969  1.00  1.00           C  
ATOM   1092  C   SER A 258       7.525  -5.848 -31.200  1.00  1.00           C  
ATOM   1093  O   SER A 258       7.248  -5.085 -30.278  1.00  1.00           O  
ATOM   1094  CB  SER A 258       6.317  -7.944 -31.731  1.00  1.00           C  
ATOM   1095  OG  SER A 258       5.097  -7.354 -31.303  1.00  1.00           O  
ATOM   1096  N   PRO A 259       7.837  -5.397 -32.387  1.00  1.00           N  
ATOM   1097  CA  PRO A 259       7.964  -3.993 -32.687  1.00  1.00           C  
ATOM   1098  C   PRO A 259       6.771  -3.178 -32.319  1.00  1.00           C  
ATOM   1099  O   PRO A 259       6.944  -2.123 -31.711  1.00  1.00           O  
ATOM   1100  CB  PRO A 259       8.275  -3.923 -34.179  1.00  1.00           C  
ATOM   1101  CG  PRO A 259       8.914  -5.290 -34.493  1.00  1.00           C  
ATOM   1102  CD  PRO A 259       8.282  -6.253 -33.472  1.00  1.00           C  
ATOM   1103  N   LEU A 260       5.560  -3.632 -32.679  1.00  1.00           N  
ATOM   1104  CA  LEU A 260       4.395  -2.871 -32.359  1.00  1.00           C  
ATOM   1105  C   LEU A 260       4.233  -2.901 -30.868  1.00  1.00           C  
ATOM   1106  O   LEU A 260       3.735  -1.957 -30.252  1.00  1.00           O  
ATOM   1107  CB  LEU A 260       3.130  -3.374 -33.066  1.00  1.00           C  
ATOM   1108  CG  LEU A 260       1.898  -2.536 -32.696  1.00  1.00           C  
ATOM   1109  CD1 LEU A 260       2.167  -1.044 -32.921  1.00  1.00           C  
ATOM   1110  CD2 LEU A 260       0.661  -3.000 -33.471  1.00  1.00           C  
ATOM   1111  N   GLU A 261       4.627  -4.019 -30.232  1.00  1.00           N  
ATOM   1112  CA  GLU A 261       4.437  -4.074 -28.812  1.00  1.00           C  
ATOM   1113  C   GLU A 261       5.294  -3.043 -28.155  1.00  1.00           C  
ATOM   1114  O   GLU A 261       4.875  -2.423 -27.180  1.00  1.00           O  
ATOM   1115  CB  GLU A 261       4.738  -5.434 -28.131  1.00  1.00           C  
ATOM   1116  CG  GLU A 261       3.570  -6.434 -28.047  1.00  1.00           C  
ATOM   1117  CD  GLU A 261       2.923  -6.345 -26.655  1.00  1.00           C  
ATOM   1118  OE1 GLU A 261       2.634  -5.201 -26.216  1.00  1.00           O  
ATOM   1119  OE2 GLU A 261       2.710  -7.409 -26.011  1.00  1.00           O1-
ATOM   1120  N   PHE A 262       6.521  -2.829 -28.661  1.00  1.00           N  
ATOM   1121  CA  PHE A 262       7.385  -1.890 -28.013  1.00  1.00           C  
ATOM   1122  C   PHE A 262       6.815  -0.514 -28.159  1.00  1.00           C  
ATOM   1123  O   PHE A 262       6.862   0.276 -27.220  1.00  1.00           O  
ATOM   1124  CB  PHE A 262       8.833  -1.912 -28.522  1.00  1.00           C  
ATOM   1125  CG  PHE A 262       9.641  -1.187 -27.501  1.00  1.00           C  
ATOM   1126  CD1 PHE A 262       9.746   0.182 -27.530  1.00  1.00           C  
ATOM   1127  CD2 PHE A 262      10.288  -1.882 -26.505  1.00  1.00           C  
ATOM   1128  CE1 PHE A 262      10.489   0.849 -26.584  1.00  1.00           C  
ATOM   1129  CE2 PHE A 262      11.032  -1.220 -25.557  1.00  1.00           C  
ATOM   1130  CZ  PHE A 262      11.135   0.149 -25.595  1.00  1.00           C  
ATOM   1131  N   SER A 263       6.259  -0.189 -29.344  1.00  1.00           N  
ATOM   1132  CA  SER A 263       5.705   1.112 -29.595  1.00  1.00           C  
ATOM   1133  C   SER A 263       4.549   1.343 -28.671  1.00  1.00           C  
ATOM   1134  O   SER A 263       4.399   2.435 -28.128  1.00  1.00           O  
ATOM   1135  CB  SER A 263       5.183   1.270 -31.033  1.00  1.00           C  
ATOM   1136  OG  SER A 263       6.257   1.172 -31.957  1.00  1.00           O  
ATOM   1137  N   CYS A 264       3.695   0.320 -28.467  1.00  1.00           N  
ATOM   1138  CA  CYS A 264       2.538   0.459 -27.629  1.00  1.00           C  
ATOM   1139  C   CYS A 264       2.978   0.709 -26.219  1.00  1.00           C  
ATOM   1140  O   CYS A 264       2.402   1.534 -25.518  1.00  1.00           O  
ATOM   1141  CB  CYS A 264       1.649  -0.797 -27.617  1.00  1.00           C  
ATOM   1142  SG  CYS A 264       0.858  -1.111 -29.222  1.00  1.00           S  
ATOM   1143  N   PHE A 265       4.023  -0.007 -25.772  1.00  1.00           N  
ATOM   1144  CA  PHE A 265       4.545   0.060 -24.440  1.00  1.00           C  
ATOM   1145  C   PHE A 265       5.091   1.435 -24.185  1.00  1.00           C  
ATOM   1146  O   PHE A 265       4.856   1.996 -23.117  1.00  1.00           O  
ATOM   1147  CB  PHE A 265       5.565  -1.096 -24.245  1.00  1.00           C  
ATOM   1148  CG  PHE A 265       6.330  -1.112 -22.961  1.00  1.00           C  
ATOM   1149  CD1 PHE A 265       5.725  -1.203 -21.728  1.00  1.00           C  
ATOM   1150  CD2 PHE A 265       7.701  -1.023 -23.015  1.00  1.00           C  
ATOM   1151  CE1 PHE A 265       6.494  -1.216 -20.584  1.00  1.00           C  
ATOM   1152  CE2 PHE A 265       8.466  -1.041 -21.876  1.00  1.00           C  
ATOM   1153  CZ  PHE A 265       7.860  -1.141 -20.651  1.00  1.00           C  
ATOM   1154  N   ILE A 266       5.812   2.033 -25.157  1.00  1.00           N  
ATOM   1155  CA  ILE A 266       6.351   3.351 -24.968  1.00  1.00           C  
ATOM   1156  C   ILE A 266       5.240   4.347 -24.865  1.00  1.00           C  
ATOM   1157  O   ILE A 266       5.286   5.236 -24.018  1.00  1.00           O  
ATOM   1158  CB  ILE A 266       7.300   3.789 -26.051  1.00  1.00           C  
ATOM   1159  CG1 ILE A 266       8.085   5.027 -25.582  1.00  1.00           C  
ATOM   1160  CG2 ILE A 266       6.507   4.010 -27.349  1.00  1.00           C  
ATOM   1161  CD1 ILE A 266       9.034   4.751 -24.415  1.00  1.00           C  
ATOM   1162  N   VAL A 267       4.206   4.229 -25.721  1.00  1.00           N  
ATOM   1163  CA  VAL A 267       3.142   5.189 -25.701  1.00  1.00           C  
ATOM   1164  C   VAL A 267       2.411   5.100 -24.400  1.00  1.00           C  
ATOM   1165  O   VAL A 267       1.987   6.115 -23.855  1.00  1.00           O  
ATOM   1166  CB  VAL A 267       2.157   5.057 -26.831  1.00  1.00           C  
ATOM   1167  CG1 VAL A 267       1.325   3.776 -26.666  1.00  1.00           C  
ATOM   1168  CG2 VAL A 267       1.321   6.346 -26.862  1.00  1.00           C  
ATOM   1169  N   PHE A 268       2.250   3.876 -23.869  1.00  1.00           N  
ATOM   1170  CA  PHE A 268       1.519   3.631 -22.662  1.00  1.00           C  
ATOM   1171  C   PHE A 268       2.258   4.318 -21.548  1.00  1.00           C  
ATOM   1172  O   PHE A 268       1.640   4.965 -20.706  1.00  1.00           O  
ATOM   1173  CB  PHE A 268       1.446   2.118 -22.386  1.00  1.00           C  
ATOM   1174  CG  PHE A 268       0.190   1.797 -21.651  1.00  1.00           C  
ATOM   1175  CD1 PHE A 268      -0.953   1.543 -22.375  1.00  1.00           C  
ATOM   1176  CD2 PHE A 268       0.130   1.743 -20.279  1.00  1.00           C  
ATOM   1177  CE1 PHE A 268      -2.138   1.238 -21.750  1.00  1.00           C  
ATOM   1178  CE2 PHE A 268      -1.055   1.437 -19.649  1.00  1.00           C  
ATOM   1179  CZ  PHE A 268      -2.191   1.184 -20.380  1.00  1.00           C  
ATOM   1180  N   TRP A 269       3.608   4.213 -21.527  1.00  1.00           N  
ATOM   1181  CA  TRP A 269       4.408   4.832 -20.506  1.00  1.00           C  
ATOM   1182  C   TRP A 269       4.215   6.305 -20.542  1.00  1.00           C  
ATOM   1183  O   TRP A 269       4.022   6.921 -19.497  1.00  1.00           O  
ATOM   1184  CB  TRP A 269       5.937   4.647 -20.656  1.00  1.00           C  
ATOM   1185  CG  TRP A 269       6.533   3.410 -20.036  1.00  1.00           C  
ATOM   1186  CD1 TRP A 269       6.725   2.160 -20.540  1.00  1.00           C  
ATOM   1187  CD2 TRP A 269       7.041   3.390 -18.693  1.00  1.00           C  
ATOM   1188  CE2 TRP A 269       7.495   2.098 -18.441  1.00  1.00           C  
ATOM   1189  CE3 TRP A 269       7.129   4.373 -17.752  1.00  1.00           C  
ATOM   1190  NE1 TRP A 269       7.286   1.353 -19.579  1.00  1.00           N  
ATOM   1191  CZ2 TRP A 269       8.047   1.763 -17.238  1.00  1.00           C  
ATOM   1192  CZ3 TRP A 269       7.677   4.033 -16.537  1.00  1.00           C  
ATOM   1193  CH2 TRP A 269       8.126   2.753 -16.284  1.00  1.00           C  
ATOM   1194  N   LEU A 270       4.272   6.913 -21.742  1.00  1.00           N  
ATOM   1195  CA  LEU A 270       4.167   8.336 -21.820  1.00  1.00           C  
ATOM   1196  C   LEU A 270       2.825   8.766 -21.340  1.00  1.00           C  
ATOM   1197  O   LEU A 270       2.713   9.763 -20.633  1.00  1.00           O  
ATOM   1198  CB  LEU A 270       4.389   8.923 -23.224  1.00  1.00           C  
ATOM   1199  CG  LEU A 270       5.849   8.819 -23.699  1.00  1.00           C  
ATOM   1200  CD1 LEU A 270       6.087   9.661 -24.961  1.00  1.00           C  
ATOM   1201  CD2 LEU A 270       6.828   9.162 -22.568  1.00  1.00           C  
ATOM   1202  N   ALA A 271       1.768   8.022 -21.703  1.00  1.00           N  
ATOM   1203  CA  ALA A 271       0.445   8.402 -21.316  1.00  1.00           C  
ATOM   1204  C   ALA A 271       0.331   8.380 -19.827  1.00  1.00           C  
ATOM   1205  O   ALA A 271      -0.225   9.302 -19.239  1.00  1.00           O  
ATOM   1206  CB  ALA A 271      -0.632   7.455 -21.875  1.00  1.00           C  
ATOM   1207  N   GLN A 272       0.848   7.338 -19.149  1.00  1.00           N  
ATOM   1208  CA  GLN A 272       0.638   7.373 -17.739  1.00  1.00           C  
ATOM   1209  C   GLN A 272       1.448   8.435 -17.076  1.00  1.00           C  
ATOM   1210  O   GLN A 272       1.009   9.012 -16.086  1.00  1.00           O  
ATOM   1211  CB  GLN A 272       0.587   6.038 -16.984  1.00  1.00           C  
ATOM   1212  CG  GLN A 272       1.803   5.137 -16.950  1.00  1.00           C  
ATOM   1213  CD  GLN A 272       1.232   3.918 -16.253  1.00  1.00           C  
ATOM   1214  NE2 GLN A 272       0.133   4.158 -15.490  1.00  1.00           N  
ATOM   1215  OE1 GLN A 272       1.701   2.790 -16.382  1.00  1.00           O  
ATOM   1216  N   LEU A 273       2.646   8.737 -17.599  1.00  1.00           N  
ATOM   1217  CA  LEU A 273       3.462   9.750 -17.013  1.00  1.00           C  
ATOM   1218  C   LEU A 273       2.749  11.068 -17.141  1.00  1.00           C  
ATOM   1219  O   LEU A 273       2.759  11.869 -16.209  1.00  1.00           O  
ATOM   1220  CB  LEU A 273       4.843   9.780 -17.672  1.00  1.00           C  
ATOM   1221  CG  LEU A 273       5.877  10.668 -16.976  1.00  1.00           C  
ATOM   1222  CD1 LEU A 273       6.010  10.338 -15.480  1.00  1.00           C  
ATOM   1223  CD2 LEU A 273       7.221  10.507 -17.693  1.00  1.00           C  
ATOM   1224  N   CYS A 274       2.091  11.332 -18.292  1.00  1.00           N  
ATOM   1225  CA  CYS A 274       1.405  12.584 -18.455  1.00  1.00           C  
ATOM   1226  C   CYS A 274       0.266  12.658 -17.484  1.00  1.00           C  
ATOM   1227  O   CYS A 274       0.022  13.710 -16.899  1.00  1.00           O  
ATOM   1228  CB  CYS A 274       0.864  12.851 -19.876  1.00  1.00           C  
ATOM   1229  SG  CYS A 274      -0.632  11.918 -20.316  1.00  1.00           S  
ATOM   1230  N   ILE A 275      -0.458  11.540 -17.274  1.00  1.00           N  
ATOM   1231  CA  ILE A 275      -1.584  11.541 -16.384  1.00  1.00           C  
ATOM   1232  C   ILE A 275      -1.111  11.845 -15.000  1.00  1.00           C  
ATOM   1233  O   ILE A 275      -1.711  12.654 -14.298  1.00  1.00           O  
ATOM   1234  CB  ILE A 275      -2.286  10.219 -16.305  1.00  1.00           C  
ATOM   1235  CG1 ILE A 275      -2.962   9.868 -17.641  1.00  1.00           C  
ATOM   1236  CG2 ILE A 275      -3.259  10.298 -15.118  1.00  1.00           C  
ATOM   1237  CD1 ILE A 275      -4.070  10.846 -18.030  1.00  1.00           C  
ATOM   1238  N   VAL A 276      -0.004  11.206 -14.585  1.00  1.00           N  
ATOM   1239  CA  VAL A 276       0.534  11.337 -13.264  1.00  1.00           C  
ATOM   1240  C   VAL A 276       1.049  12.720 -13.033  1.00  1.00           C  
ATOM   1241  O   VAL A 276       1.190  13.108 -11.873  1.00  1.00           O  
ATOM   1242  CB  VAL A 276       1.563  10.299 -12.916  1.00  1.00           C  
ATOM   1243  CG1 VAL A 276       2.700  10.330 -13.939  1.00  1.00           C  
ATOM   1244  CG2 VAL A 276       2.015  10.522 -11.463  1.00  1.00           C  
ATOM   1245  N   TRP A 277       1.344  13.490 -14.114  1.00  1.00           N  
ATOM   1246  CA  TRP A 277       1.840  14.832 -13.949  1.00  1.00           C  
ATOM   1247  C   TRP A 277       0.870  15.509 -13.052  1.00  1.00           C  
ATOM   1248  O   TRP A 277       1.276  16.153 -12.088  1.00  1.00           O  
ATOM   1249  CB  TRP A 277       1.904  15.659 -15.248  1.00  1.00           C  
ATOM   1250  CG  TRP A 277       3.089  15.373 -16.137  1.00  1.00           C  
ATOM   1251  CD1 TRP A 277       3.264  14.418 -17.093  1.00  1.00           C  
ATOM   1252  CD2 TRP A 277       4.295  16.152 -16.113  1.00  1.00           C  
ATOM   1253  CE2 TRP A 277       5.150  15.615 -17.074  1.00  1.00           C  
ATOM   1254  CE3 TRP A 277       4.656  17.228 -15.354  1.00  1.00           C  
ATOM   1255  NE1 TRP A 277       4.506  14.551 -17.667  1.00  1.00           N  
ATOM   1256  CZ2 TRP A 277       6.390  16.149 -17.289  1.00  1.00           C  
ATOM   1257  CZ3 TRP A 277       5.905  17.763 -15.573  1.00  1.00           C  
ATOM   1258  CH2 TRP A 277       6.755  17.234 -16.522  1.00  1.00           C  
ATOM   1259  N   ARG A 278      -0.441  15.353 -13.309  1.00  1.00           N  
ATOM   1260  CA  ARG A 278      -1.324  15.852 -12.304  1.00  1.00           C  
ATOM   1261  C   ARG A 278      -1.290  14.749 -11.306  1.00  1.00           C  
ATOM   1262  O   ARG A 278      -1.481  13.586 -11.654  1.00  1.00           O  
ATOM   1263  CB  ARG A 278      -2.784  16.034 -12.759  1.00  1.00           C  
ATOM   1264  CG  ARG A 278      -3.575  17.026 -11.898  1.00  1.00           C  
ATOM   1265  CD  ARG A 278      -4.050  16.481 -10.550  1.00  1.00           C  
ATOM   1266  NE  ARG A 278      -4.757  17.595  -9.856  1.00  1.00           N  
ATOM   1267  CZ  ARG A 278      -4.057  18.460  -9.065  1.00  1.00           C  
ATOM   1268  NH1 ARG A 278      -2.713  18.294  -8.894  1.00  1.00           N1+
ATOM   1269  NH2 ARG A 278      -4.700  19.493  -8.446  1.00  1.00           N  
ATOM   1270  N   GLY A 279      -1.052  15.079 -10.031  1.00  1.00           N  
ATOM   1271  CA  GLY A 279      -0.906  14.037  -9.062  1.00  1.00           C  
ATOM   1272  C   GLY A 279      -2.275  13.726  -8.515  1.00  1.00           C  
ATOM   1273  O   GLY A 279      -3.120  13.153  -9.194  1.00  1.00           O  
ATOM   1274  N   MET A 280      -2.542  14.141  -7.267  1.00  1.00           N  
ATOM   1275  CA  MET A 280      -3.655  13.647  -6.507  1.00  1.00           C  
ATOM   1276  C   MET A 280      -5.082  13.833  -6.955  1.00  1.00           C  
ATOM   1277  O   MET A 280      -5.852  12.882  -6.831  1.00  1.00           O  
ATOM   1278  CB  MET A 280      -3.566  14.033  -5.021  1.00  1.00           C  
ATOM   1279  CG  MET A 280      -2.437  13.280  -4.306  1.00  1.00           C  
ATOM   1280  SD  MET A 280      -2.604  11.467  -4.362  1.00  1.00           S  
ATOM   1281  CE  MET A 280      -1.266  11.060  -3.204  1.00  1.00           C  
ATOM   1282  N   ASP A 281      -5.526  15.001  -7.446  1.00  1.00           N  
ATOM   1283  CA  ASP A 281      -6.948  15.105  -7.691  1.00  1.00           C  
ATOM   1284  C   ASP A 281      -7.349  14.182  -8.795  1.00  1.00           C  
ATOM   1285  O   ASP A 281      -8.338  13.458  -8.684  1.00  1.00           O  
ATOM   1286  CB  ASP A 281      -7.386  16.519  -8.108  1.00  1.00           C  
ATOM   1287  CG  ASP A 281      -7.045  17.467  -6.972  1.00  1.00           C  
ATOM   1288  OD1 ASP A 281      -5.873  17.421  -6.511  1.00  1.00           O  
ATOM   1289  OD2 ASP A 281      -7.944  18.239  -6.543  1.00  1.00           O1-
ATOM   1290  N   GLY A 282      -6.566  14.183  -9.888  1.00  1.00           N  
ATOM   1291  CA  GLY A 282      -6.869  13.409 -11.054  1.00  1.00           C  
ATOM   1292  C   GLY A 282      -6.825  11.956 -10.718  1.00  1.00           C  
ATOM   1293  O   GLY A 282      -7.658  11.186 -11.192  1.00  1.00           O  
ATOM   1294  N   ILE A 283      -5.837  11.539  -9.902  1.00  1.00           N  
ATOM   1295  CA  ILE A 283      -5.715  10.152  -9.568  1.00  1.00           C  
ATOM   1296  C   ILE A 283      -6.914   9.700  -8.802  1.00  1.00           C  
ATOM   1297  O   ILE A 283      -7.418   8.609  -9.055  1.00  1.00           O  
ATOM   1298  CB  ILE A 283      -4.492   9.775  -8.779  1.00  1.00           C  
ATOM   1299  CG1 ILE A 283      -4.565   8.268  -8.462  1.00  1.00           C  
ATOM   1300  CG2 ILE A 283      -4.341  10.700  -7.563  1.00  1.00           C  
ATOM   1301  CD1 ILE A 283      -3.284   7.676  -7.879  1.00  1.00           C  
ATOM   1302  N   ARG A 284      -7.403  10.521  -7.851  1.00  1.00           N  
ATOM   1303  CA  ARG A 284      -8.530  10.157  -7.041  1.00  1.00           C  
ATOM   1304  C   ARG A 284      -9.713   9.928  -7.915  1.00  1.00           C  
ATOM   1305  O   ARG A 284     -10.429   8.943  -7.748  1.00  1.00           O  
ATOM   1306  CB  ARG A 284      -8.997  11.280  -6.100  1.00  1.00           C  
ATOM   1307  CG  ARG A 284      -8.282  11.401  -4.762  1.00  1.00           C  
ATOM   1308  CD  ARG A 284      -8.627  10.249  -3.827  1.00  1.00           C  
ATOM   1309  NE  ARG A 284      -8.574  10.791  -2.453  1.00  1.00           N  
ATOM   1310  CZ  ARG A 284      -8.195  10.024  -1.393  1.00  1.00           C  
ATOM   1311  NH1 ARG A 284      -7.571   8.836  -1.608  1.00  1.00           N1+
ATOM   1312  NH2 ARG A 284      -8.409  10.462  -0.118  1.00  1.00           N  
ATOM   1313  N   LYS A 285      -9.948  10.846  -8.869  1.00  1.00           N  
ATOM   1314  CA  LYS A 285     -11.108  10.769  -9.701  1.00  1.00           C  
ATOM   1315  C   LYS A 285     -11.044   9.511 -10.495  1.00  1.00           C  
ATOM   1316  O   LYS A 285     -12.019   8.769 -10.554  1.00  1.00           O  
ATOM   1317  CB  LYS A 285     -11.189  11.929 -10.709  1.00  1.00           C  
ATOM   1318  CG  LYS A 285     -11.273  13.312 -10.060  1.00  1.00           C  
ATOM   1319  CD  LYS A 285     -11.017  14.458 -11.042  1.00  1.00           C  
ATOM   1320  CE  LYS A 285     -11.068  15.845 -10.399  1.00  1.00           C  
ATOM   1321  NZ  LYS A 285      -9.779  16.139  -9.733  1.00  1.00           N1+
ATOM   1322  N   LEU A 286      -9.873   9.222 -11.092  1.00  1.00           N  
ATOM   1323  CA  LEU A 286      -9.719   8.088 -11.953  1.00  1.00           C  
ATOM   1324  C   LEU A 286      -9.936   6.834 -11.171  1.00  1.00           C  
ATOM   1325  O   LEU A 286     -10.568   5.903 -11.663  1.00  1.00           O  
ATOM   1326  CB  LEU A 286      -8.323   8.007 -12.598  1.00  1.00           C  
ATOM   1327  CG  LEU A 286      -8.022   9.179 -13.553  1.00  1.00           C  
ATOM   1328  CD1 LEU A 286      -6.654   9.014 -14.233  1.00  1.00           C  
ATOM   1329  CD2 LEU A 286      -9.169   9.388 -14.555  1.00  1.00           C  
ATOM   1330  N   GLU A 287      -9.422   6.781  -9.929  1.00  1.00           N  
ATOM   1331  CA  GLU A 287      -9.522   5.608  -9.118  1.00  1.00           C  
ATOM   1332  C   GLU A 287     -10.960   5.339  -8.848  1.00  1.00           C  
ATOM   1333  O   GLU A 287     -11.396   4.194  -8.924  1.00  1.00           O  
ATOM   1334  CB  GLU A 287      -8.867   5.783  -7.751  1.00  1.00           C  
ATOM   1335  CG  GLU A 287      -7.369   6.080  -7.797  1.00  1.00           C  
ATOM   1336  CD  GLU A 287      -6.649   4.752  -7.715  1.00  1.00           C  
ATOM   1337  OE1 GLU A 287      -7.310   3.763  -7.302  1.00  1.00           O  
ATOM   1338  OE2 GLU A 287      -5.444   4.692  -8.078  1.00  1.00           O1-
ATOM   1339  N   LYS A 288     -11.735   6.388  -8.513  1.00  1.00           N  
ATOM   1340  CA  LYS A 288     -13.114   6.188  -8.207  1.00  1.00           C  
ATOM   1341  C   LYS A 288     -13.836   5.726  -9.427  1.00  1.00           C  
ATOM   1342  O   LYS A 288     -14.691   4.862  -9.319  1.00  1.00           O  
ATOM   1343  CB  LYS A 288     -13.844   7.415  -7.630  1.00  1.00           C  
ATOM   1344  CG  LYS A 288     -13.491   7.704  -6.166  1.00  1.00           C  
ATOM   1345  CD  LYS A 288     -14.213   8.923  -5.589  1.00  1.00           C  
ATOM   1346  CE  LYS A 288     -14.140   9.008  -4.062  1.00  1.00           C  
ATOM   1347  NZ  LYS A 288     -15.293   9.778  -3.545  1.00  1.00           N1+
ATOM   1348  N   TYR A 289     -13.548   6.258 -10.627  1.00  1.00           N  
ATOM   1349  CA  TYR A 289     -14.295   5.779 -11.757  1.00  1.00           C  
ATOM   1350  C   TYR A 289     -13.967   4.337 -11.973  1.00  1.00           C  
ATOM   1351  O   TYR A 289     -14.853   3.516 -12.199  1.00  1.00           O  
ATOM   1352  CB  TYR A 289     -13.975   6.475 -13.096  1.00  1.00           C  
ATOM   1353  CG  TYR A 289     -14.383   7.909 -13.064  1.00  1.00           C  
ATOM   1354  CD1 TYR A 289     -15.701   8.278 -13.213  1.00  1.00           C  
ATOM   1355  CD2 TYR A 289     -13.440   8.891 -12.883  1.00  1.00           C  
ATOM   1356  CE1 TYR A 289     -16.064   9.605 -13.180  1.00  1.00           C  
ATOM   1357  CE2 TYR A 289     -13.793  10.218 -12.849  1.00  1.00           C  
ATOM   1358  CZ  TYR A 289     -15.110  10.577 -12.999  1.00  1.00           C  
ATOM   1359  OH  TYR A 289     -15.479  11.938 -12.964  1.00  1.00           O  
ATOM   1360  N   SER A 290     -12.670   3.995 -11.899  1.00  1.00           N  
ATOM   1361  CA  SER A 290     -12.214   2.673 -12.185  1.00  1.00           C  
ATOM   1362  C   SER A 290     -12.782   1.695 -11.205  1.00  1.00           C  
ATOM   1363  O   SER A 290     -13.114   0.579 -11.592  1.00  1.00           O  
ATOM   1364  CB  SER A 290     -10.683   2.566 -12.173  1.00  1.00           C  
ATOM   1365  OG  SER A 290     -10.183   2.969 -10.908  1.00  1.00           O  
ATOM   1366  N   ALA A 291     -12.911   2.063  -9.915  1.00  1.00           N  
ATOM   1367  CA  ALA A 291     -13.404   1.120  -8.956  1.00  1.00           C  
ATOM   1368  C   ALA A 291     -14.820   0.732  -9.292  1.00  1.00           C  
ATOM   1369  O   ALA A 291     -15.101  -0.462  -9.335  1.00  1.00           O  
ATOM   1370  CB  ALA A 291     -13.311   1.639  -7.507  1.00  1.00           C  
ATOM   1371  N   PRO A 292     -15.736   1.642  -9.534  1.00  1.00           N  
ATOM   1372  CA  PRO A 292     -17.023   1.191  -9.957  1.00  1.00           C  
ATOM   1373  C   PRO A 292     -17.060   0.444 -11.244  1.00  1.00           C  
ATOM   1374  O   PRO A 292     -17.884  -0.457 -11.364  1.00  1.00           O  
ATOM   1375  CB  PRO A 292     -17.945   2.409  -9.906  1.00  1.00           C  
ATOM   1376  CG  PRO A 292     -17.234   3.367  -8.931  1.00  1.00           C  
ATOM   1377  CD  PRO A 292     -16.005   2.572  -8.459  1.00  1.00           C  
ATOM   1378  N   ILE A 293     -16.219   0.790 -12.229  1.00  1.00           N  
ATOM   1379  CA  ILE A 293     -16.287   0.052 -13.450  1.00  1.00           C  
ATOM   1380  C   ILE A 293     -15.817  -1.342 -13.181  1.00  1.00           C  
ATOM   1381  O   ILE A 293     -16.403  -2.303 -13.670  1.00  1.00           O  
ATOM   1382  CB  ILE A 293     -15.472   0.647 -14.563  1.00  1.00           C  
ATOM   1383  CG1 ILE A 293     -15.824  -0.025 -15.902  1.00  1.00           C  
ATOM   1384  CG2 ILE A 293     -13.990   0.550 -14.189  1.00  1.00           C  
ATOM   1385  CD1 ILE A 293     -15.274   0.716 -17.120  1.00  1.00           C  
ATOM   1386  N   LEU A 294     -14.745  -1.484 -12.378  1.00  1.00           N  
ATOM   1387  CA  LEU A 294     -14.143  -2.754 -12.112  1.00  1.00           C  
ATOM   1388  C   LEU A 294     -15.097  -3.637 -11.380  1.00  1.00           C  
ATOM   1389  O   LEU A 294     -15.200  -4.821 -11.689  1.00  1.00           O  
ATOM   1390  CB  LEU A 294     -12.844  -2.613 -11.302  1.00  1.00           C  
ATOM   1391  CG  LEU A 294     -11.799  -1.781 -12.070  1.00  1.00           C  
ATOM   1392  CD1 LEU A 294     -10.461  -1.687 -11.323  1.00  1.00           C  
ATOM   1393  CD2 LEU A 294     -11.655  -2.284 -13.514  1.00  1.00           C  
ATOM   1394  N   ILE A 295     -15.826  -3.089 -10.396  1.00  1.00           N  
ATOM   1395  CA  ILE A 295     -16.744  -3.871  -9.629  1.00  1.00           C  
ATOM   1396  C   ILE A 295     -17.866  -4.360 -10.496  1.00  1.00           C  
ATOM   1397  O   ILE A 295     -18.300  -5.501 -10.357  1.00  1.00           O  
ATOM   1398  CB  ILE A 295     -17.170  -3.164  -8.365  1.00  1.00           C  
ATOM   1399  CG1 ILE A 295     -18.158  -4.006  -7.546  1.00  1.00           C  
ATOM   1400  CG2 ILE A 295     -17.580  -1.726  -8.692  1.00  1.00           C  
ATOM   1401  CD1 ILE A 295     -18.353  -3.477  -6.125  1.00  1.00           C  
ATOM   1402  N   SER A 296     -18.369  -3.527 -11.426  1.00  1.00           N  
ATOM   1403  CA  SER A 296     -19.426  -3.962 -12.295  1.00  1.00           C  
ATOM   1404  C   SER A 296     -18.919  -5.068 -13.173  1.00  1.00           C  
ATOM   1405  O   SER A 296     -19.607  -6.065 -13.382  1.00  1.00           O  
ATOM   1406  CB  SER A 296     -19.934  -2.841 -13.216  1.00  1.00           C  
ATOM   1407  OG  SER A 296     -20.500  -1.797 -12.439  1.00  1.00           O  
ATOM   1408  N   LEU A 297     -17.692  -4.924 -13.705  1.00  1.00           N  
ATOM   1409  CA  LEU A 297     -17.154  -5.886 -14.622  1.00  1.00           C  
ATOM   1410  C   LEU A 297     -16.944  -7.187 -13.912  1.00  1.00           C  
ATOM   1411  O   LEU A 297     -17.182  -8.248 -14.482  1.00  1.00           O  
ATOM   1412  CB  LEU A 297     -15.821  -5.438 -15.243  1.00  1.00           C  
ATOM   1413  CG  LEU A 297     -15.353  -6.338 -16.400  1.00  1.00           C  
ATOM   1414  CD1 LEU A 297     -16.322  -6.267 -17.594  1.00  1.00           C  
ATOM   1415  CD2 LEU A 297     -13.908  -6.014 -16.799  1.00  1.00           C  
ATOM   1416  N   THR A 298     -16.488  -7.139 -12.646  1.00  1.00           N  
ATOM   1417  CA  THR A 298     -16.207  -8.320 -11.885  1.00  1.00           C  
ATOM   1418  C   THR A 298     -17.474  -9.083 -11.666  1.00  1.00           C  
ATOM   1419  O   THR A 298     -17.481 -10.308 -11.753  1.00  1.00           O  
ATOM   1420  CB  THR A 298     -15.617  -8.007 -10.544  1.00  1.00           C  
ATOM   1421  CG2 THR A 298     -15.351  -9.325  -9.797  1.00  1.00           C  
ATOM   1422  OG1 THR A 298     -14.407  -7.284 -10.709  1.00  1.00           O  
ATOM   1423  N   SER A 299     -18.585  -8.382 -11.375  1.00  1.00           N  
ATOM   1424  CA  SER A 299     -19.828  -9.045 -11.109  1.00  1.00           C  
ATOM   1425  C   SER A 299     -20.250  -9.779 -12.339  1.00  1.00           C  
ATOM   1426  O   SER A 299     -20.683 -10.926 -12.264  1.00  1.00           O  
ATOM   1427  CB  SER A 299     -20.954  -8.064 -10.742  1.00  1.00           C  
ATOM   1428  OG  SER A 299     -20.629  -7.378  -9.541  1.00  1.00           O  
ATOM   1429  N   CYS A 300     -20.120  -9.133 -13.511  1.00  1.00           N  
ATOM   1430  CA  CYS A 300     -20.542  -9.720 -14.748  1.00  1.00           C  
ATOM   1431  C   CYS A 300     -19.717 -10.935 -15.034  1.00  1.00           C  
ATOM   1432  O   CYS A 300     -20.245 -11.961 -15.454  1.00  1.00           O  
ATOM   1433  CB  CYS A 300     -20.384  -8.759 -15.939  1.00  1.00           C  
ATOM   1434  SG  CYS A 300     -21.432  -7.282 -15.777  1.00  1.00           S  
ATOM   1435  N   LEU A 301     -18.395 -10.850 -14.799  1.00  1.00           N  
ATOM   1436  CA  LEU A 301     -17.486 -11.915 -15.109  1.00  1.00           C  
ATOM   1437  C   LEU A 301     -17.844 -13.098 -14.273  1.00  1.00           C  
ATOM   1438  O   LEU A 301     -17.873 -14.220 -14.772  1.00  1.00           O  
ATOM   1439  CB  LEU A 301     -16.022 -11.513 -14.802  1.00  1.00           C  
ATOM   1440  CG  LEU A 301     -14.903 -12.464 -15.298  1.00  1.00           C  
ATOM   1441  CD1 LEU A 301     -13.518 -11.920 -14.907  1.00  1.00           C  
ATOM   1442  CD2 LEU A 301     -15.084 -13.920 -14.838  1.00  1.00           C  
ATOM   1443  N   LEU A 302     -18.135 -12.879 -12.976  1.00  1.00           N  
ATOM   1444  CA  LEU A 302     -18.406 -13.959 -12.077  1.00  1.00           C  
ATOM   1445  C   LEU A 302     -19.648 -14.674 -12.497  1.00  1.00           C  
ATOM   1446  O   LEU A 302     -19.683 -15.901 -12.495  1.00  1.00           O  
ATOM   1447  CB  LEU A 302     -18.601 -13.500 -10.623  1.00  1.00           C  
ATOM   1448  CG  LEU A 302     -17.333 -12.891  -9.999  1.00  1.00           C  
ATOM   1449  CD1 LEU A 302     -17.548 -12.561  -8.514  1.00  1.00           C  
ATOM   1450  CD2 LEU A 302     -16.107 -13.785 -10.245  1.00  1.00           C  
ATOM   1451  N   ALA A 303     -20.701 -13.927 -12.874  1.00  1.00           N  
ATOM   1452  CA  ALA A 303     -21.950 -14.524 -13.243  1.00  1.00           C  
ATOM   1453  C   ALA A 303     -21.750 -15.365 -14.457  1.00  1.00           C  
ATOM   1454  O   ALA A 303     -22.280 -16.467 -14.562  1.00  1.00           O  
ATOM   1455  CB  ALA A 303     -23.025 -13.486 -13.594  1.00  1.00           C  
ATOM   1456  N   TRP A 304     -20.960 -14.847 -15.406  1.00  1.00           N  
ATOM   1457  CA  TRP A 304     -20.714 -15.455 -16.674  1.00  1.00           C  
ATOM   1458  C   TRP A 304     -20.013 -16.759 -16.442  1.00  1.00           C  
ATOM   1459  O   TRP A 304     -20.382 -17.777 -17.024  1.00  1.00           O  
ATOM   1460  CB  TRP A 304     -19.832 -14.507 -17.509  1.00  1.00           C  
ATOM   1461  CG  TRP A 304     -19.672 -14.784 -18.981  1.00  1.00           C  
ATOM   1462  CD1 TRP A 304     -18.675 -15.430 -19.649  1.00  1.00           C  
ATOM   1463  CD2 TRP A 304     -20.598 -14.323 -19.977  1.00  1.00           C  
ATOM   1464  CE2 TRP A 304     -20.095 -14.709 -21.218  1.00  1.00           C  
ATOM   1465  CE3 TRP A 304     -21.767 -13.625 -19.867  1.00  1.00           C  
ATOM   1466  NE1 TRP A 304     -18.913 -15.382 -21.003  1.00  1.00           N  
ATOM   1467  CZ2 TRP A 304     -20.757 -14.405 -22.373  1.00  1.00           C  
ATOM   1468  CZ3 TRP A 304     -22.435 -13.325 -21.032  1.00  1.00           C  
ATOM   1469  CH2 TRP A 304     -21.939 -13.708 -22.262  1.00  1.00           C  
ATOM   1470  N   SER A 305     -18.992 -16.764 -15.562  1.00  1.00           N  
ATOM   1471  CA  SER A 305     -18.207 -17.936 -15.302  1.00  1.00           C  
ATOM   1472  C   SER A 305     -19.050 -18.988 -14.649  1.00  1.00           C  
ATOM   1473  O   SER A 305     -18.943 -20.161 -14.998  1.00  1.00           O  
ATOM   1474  CB  SER A 305     -16.978 -17.637 -14.428  1.00  1.00           C  
ATOM   1475  OG  SER A 305     -16.093 -16.777 -15.132  1.00  1.00           O  
ATOM   1476  N   TYR A 306     -19.918 -18.607 -13.689  1.00  1.00           N  
ATOM   1477  CA  TYR A 306     -20.753 -19.573 -13.037  1.00  1.00           C  
ATOM   1478  C   TYR A 306     -21.711 -20.187 -13.998  1.00  1.00           C  
ATOM   1479  O   TYR A 306     -21.959 -21.389 -13.938  1.00  1.00           O  
ATOM   1480  CB  TYR A 306     -21.525 -19.058 -11.809  1.00  1.00           C  
ATOM   1481  CG  TYR A 306     -20.627 -19.284 -10.643  1.00  1.00           C  
ATOM   1482  CD1 TYR A 306     -20.692 -20.502 -10.007  1.00  1.00           C  
ATOM   1483  CD2 TYR A 306     -19.729 -18.342 -10.195  1.00  1.00           C  
ATOM   1484  CE1 TYR A 306     -19.891 -20.786  -8.931  1.00  1.00           C  
ATOM   1485  CE2 TYR A 306     -18.922 -18.621  -9.114  1.00  1.00           C  
ATOM   1486  CZ  TYR A 306     -19.003 -19.842  -8.482  1.00  1.00           C  
ATOM   1487  OH  TYR A 306     -18.180 -20.134  -7.375  1.00  1.00           O  
ATOM   1488  N   LEU A 307     -22.283 -19.389 -14.912  1.00  1.00           N  
ATOM   1489  CA  LEU A 307     -23.239 -19.932 -15.827  1.00  1.00           C  
ATOM   1490  C   LEU A 307     -22.564 -20.966 -16.673  1.00  1.00           C  
ATOM   1491  O   LEU A 307     -23.113 -22.039 -16.908  1.00  1.00           O  
ATOM   1492  CB  LEU A 307     -23.824 -18.864 -16.767  1.00  1.00           C  
ATOM   1493  CG  LEU A 307     -24.550 -17.736 -16.011  1.00  1.00           C  
ATOM   1494  CD1 LEU A 307     -25.214 -16.745 -16.981  1.00  1.00           C  
ATOM   1495  CD2 LEU A 307     -25.519 -18.302 -14.962  1.00  1.00           C  
ATOM   1496  N   LYS A 308     -21.339 -20.673 -17.144  1.00  1.00           N  
ATOM   1497  CA  LYS A 308     -20.643 -21.566 -18.021  1.00  1.00           C  
ATOM   1498  C   LYS A 308     -20.344 -22.849 -17.320  1.00  1.00           C  
ATOM   1499  O   LYS A 308     -20.561 -23.928 -17.865  1.00  1.00           O  
ATOM   1500  CB  LYS A 308     -19.317 -20.975 -18.489  1.00  1.00           C  
ATOM   1501  CG  LYS A 308     -19.546 -19.665 -19.226  1.00  1.00           C  
ATOM   1502  CD  LYS A 308     -20.467 -19.811 -20.436  1.00  1.00           C  
ATOM   1503  CE  LYS A 308     -21.922 -19.476 -20.126  1.00  1.00           C  
ATOM   1504  NZ  LYS A 308     -22.740 -19.627 -21.349  1.00  1.00           N1+
ATOM   1505  N   ALA A 309     -19.840 -22.762 -16.079  1.00  1.00           N  
ATOM   1506  CA  ALA A 309     -19.471 -23.929 -15.338  1.00  1.00           C  
ATOM   1507  C   ALA A 309     -20.695 -24.742 -15.081  1.00  1.00           C  
ATOM   1508  O   ALA A 309     -20.666 -25.970 -15.146  1.00  1.00           O  
ATOM   1509  CB  ALA A 309     -18.825 -23.581 -13.989  1.00  1.00           C  
ATOM   1510  N   GLY A 310     -21.809 -24.059 -14.776  1.00  1.00           N  
ATOM   1511  CA  GLY A 310     -23.038 -24.712 -14.438  1.00  1.00           C  
ATOM   1512  C   GLY A 310     -22.998 -24.802 -12.949  1.00  1.00           C  
ATOM   1513  O   GLY A 310     -24.018 -24.733 -12.266  1.00  1.00           O  
ATOM   1514  N   GLY A 311     -21.770 -24.878 -12.406  1.00  1.00           N  
ATOM   1515  CA  GLY A 311     -21.583 -25.026 -10.999  1.00  1.00           C  
ATOM   1516  C   GLY A 311     -22.087 -23.799 -10.320  1.00  1.00           C  
ATOM   1517  O   GLY A 311     -22.087 -22.703 -10.879  1.00  1.00           O  
ATOM   1518  N   PHE A 312     -22.521 -23.982  -9.060  1.00  1.00           N  
ATOM   1519  CA  PHE A 312     -23.059 -22.921  -8.266  1.00  1.00           C  
ATOM   1520  C   PHE A 312     -21.937 -22.403  -7.424  1.00  1.00           C  
ATOM   1521  O   PHE A 312     -20.965 -23.106  -7.148  1.00  1.00           O  
ATOM   1522  CB  PHE A 312     -24.134 -23.383  -7.273  1.00  1.00           C  
ATOM   1523  CG  PHE A 312     -25.269 -23.993  -8.018  1.00  1.00           C  
ATOM   1524  CD1 PHE A 312     -25.225 -25.320  -8.373  1.00  1.00           C  
ATOM   1525  CD2 PHE A 312     -26.377 -23.248  -8.351  1.00  1.00           C  
ATOM   1526  CE1 PHE A 312     -26.267 -25.898  -9.059  1.00  1.00           C  
ATOM   1527  CE2 PHE A 312     -27.422 -23.821  -9.036  1.00  1.00           C  
ATOM   1528  CZ  PHE A 312     -27.368 -25.148  -9.392  1.00  1.00           C  
ATOM   1529  N   GLY A 313     -22.072 -21.148  -6.960  1.00  1.00           N  
ATOM   1530  CA  GLY A 313     -21.018 -20.515  -6.222  1.00  1.00           C  
ATOM   1531  C   GLY A 313     -20.675 -21.333  -5.012  1.00  1.00           C  
ATOM   1532  O   GLY A 313     -19.499 -21.537  -4.723  1.00  1.00           O  
ATOM   1533  N   HIS A 314     -21.705 -21.803  -4.283  1.00  1.00           N  
ATOM   1534  CA  HIS A 314     -21.651 -22.589  -3.078  1.00  1.00           C  
ATOM   1535  C   HIS A 314     -21.450 -24.027  -3.428  1.00  1.00           C  
ATOM   1536  O   HIS A 314     -21.966 -24.922  -2.759  1.00  1.00           O  
ATOM   1537  CB  HIS A 314     -22.861 -22.525  -2.148  1.00  1.00           C  
ATOM   1538  CG  HIS A 314     -22.382 -22.736  -0.744  1.00  1.00           C  
ATOM   1539  CD2 HIS A 314     -21.175 -22.402  -0.206  1.00  1.00           C  
ATOM   1540  ND1 HIS A 314     -23.130 -23.237   0.296  1.00  1.00           N  
ATOM   1541  CE1 HIS A 314     -22.348 -23.177   1.403  1.00  1.00           C  
ATOM   1542  NE2 HIS A 314     -21.152 -22.676   1.147  1.00  1.00           N  
ATOM   1543  N   MET A 315     -20.766 -24.273  -4.548  1.00  1.00           N  
ATOM   1544  CA  MET A 315     -20.546 -25.561  -5.135  1.00  1.00           C  
ATOM   1545  C   MET A 315     -20.018 -26.456  -4.062  1.00  1.00           C  
ATOM   1546  O   MET A 315     -20.054 -27.677  -4.184  1.00  1.00           O  
ATOM   1547  CB  MET A 315     -19.491 -25.444  -6.244  1.00  1.00           C  
ATOM   1548  CG  MET A 315     -19.506 -26.531  -7.312  1.00  1.00           C  
ATOM   1549  SD  MET A 315     -18.510 -26.065  -8.758  1.00  1.00           S  
ATOM   1550  CE  MET A 315     -19.384 -24.491  -9.016  1.00  1.00           C  
ATOM   1551  N   LEU A 316     -19.378 -25.904  -3.032  1.00  1.00           N  
ATOM   1552  CA  LEU A 316     -19.121 -26.791  -1.942  1.00  1.00           C  
ATOM   1553  C   LEU A 316     -19.865 -26.142  -0.824  1.00  1.00           C  
ATOM   1554  O   LEU A 316     -20.234 -24.978  -0.952  1.00  1.00           O  
ATOM   1555  CB  LEU A 316     -17.619 -26.949  -1.645  1.00  1.00           C  
ATOM   1556  CG  LEU A 316     -17.285 -28.144  -0.737  1.00  1.00           C  
ATOM   1557  CD1 LEU A 316     -17.906 -29.439  -1.282  1.00  1.00           C  
ATOM   1558  CD2 LEU A 316     -15.766 -28.309  -0.597  1.00  1.00           C  
ATOM   1559  N   SER A 317     -20.122 -26.866   0.283  1.00  1.00           N  
ATOM   1560  CA  SER A 317     -20.905 -26.353   1.372  1.00  1.00           C  
ATOM   1561  C   SER A 317     -20.161 -25.190   1.976  1.00  1.00           C  
ATOM   1562  O   SER A 317     -19.332 -24.553   1.337  1.00  1.00           O  
ATOM   1563  CB  SER A 317     -21.179 -27.400   2.461  1.00  1.00           C  
ATOM   1564  OG  SER A 317     -22.094 -26.896   3.423  1.00  1.00           O  
ATOM   1565  N   LEU A 318     -20.452 -24.814   3.227  1.00  1.00           N  
ATOM   1566  CA  LEU A 318     -19.894 -23.559   3.640  1.00  1.00           C  
ATOM   1567  C   LEU A 318     -18.385 -23.452   3.656  1.00  1.00           C  
ATOM   1568  O   LEU A 318     -17.845 -22.695   2.866  1.00  1.00           O  
ATOM   1569  CB  LEU A 318     -20.368 -23.121   5.025  1.00  1.00           C  
ATOM   1570  CG  LEU A 318     -21.872 -22.829   5.094  1.00  1.00           C  
ATOM   1571  CD1 LEU A 318     -22.709 -24.100   4.883  1.00  1.00           C  
ATOM   1572  CD2 LEU A 318     -22.217 -22.090   6.393  1.00  1.00           C  
ATOM   1573  N   SER A 319     -17.658 -24.271   4.440  1.00  1.00           N  
ATOM   1574  CA  SER A 319     -16.267 -24.044   4.782  1.00  1.00           C  
ATOM   1575  C   SER A 319     -15.193 -24.233   3.727  1.00  1.00           C  
ATOM   1576  O   SER A 319     -14.025 -24.142   4.087  1.00  1.00           O  
ATOM   1577  CB  SER A 319     -15.866 -24.870   6.022  1.00  1.00           C  
ATOM   1578  OG  SER A 319     -14.633 -24.418   6.566  1.00  1.00           O  
ATOM   1579  N   SER A 320     -15.461 -24.564   2.448  1.00  1.00           N  
ATOM   1580  CA  SER A 320     -14.350 -24.631   1.515  1.00  1.00           C  
ATOM   1581  C   SER A 320     -14.916 -25.072   0.212  1.00  1.00           C  
ATOM   1582  O   SER A 320     -15.967 -25.700   0.195  1.00  1.00           O  
ATOM   1583  CB  SER A 320     -13.229 -25.601   1.924  1.00  1.00           C  
ATOM   1584  OG  SER A 320     -13.759 -26.894   2.161  1.00  1.00           O  
ATOM   1585  N   LYS A 321     -14.249 -24.777  -0.922  1.00  1.00           N  
ATOM   1586  CA  LYS A 321     -14.860 -25.166  -2.157  1.00  1.00           C  
ATOM   1587  C   LYS A 321     -14.026 -26.173  -2.880  1.00  1.00           C  
ATOM   1588  O   LYS A 321     -13.618 -27.167  -2.282  1.00  1.00           O  
ATOM   1589  CB  LYS A 321     -15.364 -23.985  -2.994  1.00  1.00           C  
ATOM   1590  CG  LYS A 321     -16.723 -23.575  -2.406  1.00  1.00           C  
ATOM   1591  CD  LYS A 321     -17.250 -22.174  -2.715  1.00  1.00           C  
ATOM   1592  CE  LYS A 321     -18.645 -21.940  -2.119  1.00  1.00           C  
ATOM   1593  NZ  LYS A 321     -19.045 -20.522  -2.263  1.00  1.00           N1+
ATOM   1594  N   LEU A 322     -13.793 -26.016  -4.195  1.00  1.00           N  
ATOM   1595  CA  LEU A 322     -13.069 -27.088  -4.820  1.00  1.00           C  
ATOM   1596  C   LEU A 322     -11.649 -26.697  -5.026  1.00  1.00           C  
ATOM   1597  O   LEU A 322     -11.327 -26.052  -6.020  1.00  1.00           O  
ATOM   1598  CB  LEU A 322     -13.619 -27.482  -6.199  1.00  1.00           C  
ATOM   1599  CG  LEU A 322     -15.072 -27.979  -6.146  1.00  1.00           C  
ATOM   1600  CD1 LEU A 322     -16.028 -26.847  -5.740  1.00  1.00           C  
ATOM   1601  CD2 LEU A 322     -15.478 -28.667  -7.456  1.00  1.00           C  
ATOM   1602  N   THR A 323     -10.741 -27.090  -4.110  1.00  1.00           N  
ATOM   1603  CA  THR A 323      -9.374 -26.758  -4.401  1.00  1.00           C  
ATOM   1604  C   THR A 323      -8.303 -27.646  -3.845  1.00  1.00           C  
ATOM   1605  O   THR A 323      -7.913 -28.577  -4.540  1.00  1.00           O  
ATOM   1606  CB  THR A 323      -8.998 -25.301  -4.399  1.00  1.00           C  
ATOM   1607  CG2 THR A 323      -8.922 -24.775  -5.842  1.00  1.00           C  
ATOM   1608  OG1 THR A 323      -9.926 -24.553  -3.645  1.00  1.00           O  
ATOM   1609  N   SER A 324      -7.791 -27.373  -2.624  1.00  1.00           N  
ATOM   1610  CA  SER A 324      -6.608 -27.960  -2.016  1.00  1.00           C  
ATOM   1611  C   SER A 324      -6.525 -29.456  -2.122  1.00  1.00           C  
ATOM   1612  O   SER A 324      -7.210 -30.171  -1.392  1.00  1.00           O  
ATOM   1613  CB  SER A 324      -6.551 -27.682  -0.510  1.00  1.00           C  
ATOM   1614  OG  SER A 324      -5.306 -28.098   0.028  1.00  1.00           O  
ATOM   1615  N   ALA A 325      -5.738 -29.975  -3.096  1.00  1.00           N  
ATOM   1616  CA  ALA A 325      -5.380 -31.369  -3.135  1.00  1.00           C  
ATOM   1617  C   ALA A 325      -4.248 -31.644  -2.190  1.00  1.00           C  
ATOM   1618  O   ALA A 325      -4.299 -32.537  -1.347  1.00  1.00           O  
ATOM   1619  CB  ALA A 325      -4.927 -31.823  -4.532  1.00  1.00           C  
ATOM   1620  N   GLN A 326      -3.186 -30.821  -2.295  1.00  1.00           N  
ATOM   1621  CA  GLN A 326      -2.012 -31.059  -1.522  1.00  1.00           C  
ATOM   1622  C   GLN A 326      -1.872 -29.947  -0.551  1.00  1.00           C  
ATOM   1623  O   GLN A 326      -2.186 -28.796  -0.847  1.00  1.00           O  
ATOM   1624  CB  GLN A 326      -0.727 -31.137  -2.364  1.00  1.00           C  
ATOM   1625  CG  GLN A 326       0.508 -31.533  -1.553  1.00  1.00           C  
ATOM   1626  CD  GLN A 326       1.702 -31.586  -2.497  1.00  1.00           C  
ATOM   1627  NE2 GLN A 326       1.461 -31.284  -3.801  1.00  1.00           N  
ATOM   1628  OE1 GLN A 326       2.819 -31.896  -2.086  1.00  1.00           O  
ATOM   1629  N   PHE A 327      -1.369 -30.269   0.650  1.00  1.00           N  
ATOM   1630  CA  PHE A 327      -1.305 -29.249   1.651  1.00  1.00           C  
ATOM   1631  C   PHE A 327       0.131 -28.960   1.988  1.00  1.00           C  
ATOM   1632  O   PHE A 327       0.974 -28.803   1.106  1.00  1.00           O  
ATOM   1633  CB  PHE A 327      -2.036 -29.609   2.955  1.00  1.00           C  
ATOM   1634  CG  PHE A 327      -3.504 -29.396   2.793  1.00  1.00           C  
ATOM   1635  CD1 PHE A 327      -4.050 -28.162   3.070  1.00  1.00           C  
ATOM   1636  CD2 PHE A 327      -4.332 -30.412   2.375  1.00  1.00           C  
ATOM   1637  CE1 PHE A 327      -5.399 -27.938   2.934  1.00  1.00           C  
ATOM   1638  CE2 PHE A 327      -5.683 -30.195   2.236  1.00  1.00           C  
ATOM   1639  CZ  PHE A 327      -6.218 -28.960   2.517  1.00  1.00           C  
ATOM   1640  N   TRP A 328       0.424 -28.823   3.299  1.00  1.00           N  
ATOM   1641  CA  TRP A 328       1.748 -28.606   3.802  1.00  1.00           C  
ATOM   1642  C   TRP A 328       2.233 -27.175   3.760  1.00  1.00           C  
ATOM   1643  O   TRP A 328       3.345 -26.926   4.224  1.00  1.00           O  
ATOM   1644  CB  TRP A 328       2.818 -29.428   3.055  1.00  1.00           C  
ATOM   1645  CG  TRP A 328       2.845 -30.912   3.339  1.00  1.00           C  
ATOM   1646  CD1 TRP A 328       2.034 -31.908   2.879  1.00  1.00           C  
ATOM   1647  CD2 TRP A 328       3.836 -31.544   4.165  1.00  1.00           C  
ATOM   1648  CE2 TRP A 328       3.568 -32.912   4.159  1.00  1.00           C  
ATOM   1649  CE3 TRP A 328       4.891 -31.026   4.862  1.00  1.00           C  
ATOM   1650  NE1 TRP A 328       2.457 -33.121   3.369  1.00  1.00           N  
ATOM   1651  CZ2 TRP A 328       4.350 -33.786   4.857  1.00  1.00           C  
ATOM   1652  CZ3 TRP A 328       5.675 -31.909   5.569  1.00  1.00           C  
ATOM   1653  CH2 TRP A 328       5.410 -33.263   5.566  1.00  1.00           C  
ATOM   1654  N   THR A 329       1.492 -26.200   3.191  1.00  1.00           N  
ATOM   1655  CA  THR A 329       1.995 -24.833   3.189  1.00  1.00           C  
ATOM   1656  C   THR A 329       1.926 -24.098   4.512  1.00  1.00           C  
ATOM   1657  O   THR A 329       2.964 -23.648   5.001  1.00  1.00           O  
ATOM   1658  CB  THR A 329       1.301 -23.979   2.172  1.00  1.00           C  
ATOM   1659  CG2 THR A 329       1.591 -24.544   0.774  1.00  1.00           C  
ATOM   1660  OG1 THR A 329      -0.097 -23.966   2.421  1.00  1.00           O  
ATOM   1661  N   LEU A 330       0.705 -23.944   5.100  1.00  1.00           N  
ATOM   1662  CA  LEU A 330       0.438 -23.321   6.388  1.00  1.00           C  
ATOM   1663  C   LEU A 330      -0.217 -21.996   6.218  1.00  1.00           C  
ATOM   1664  O   LEU A 330       0.148 -21.225   5.337  1.00  1.00           O  
ATOM   1665  CB  LEU A 330       1.644 -23.086   7.320  1.00  1.00           C  
ATOM   1666  CG  LEU A 330       2.332 -24.372   7.802  1.00  1.00           C  
ATOM   1667  CD1 LEU A 330       3.365 -24.075   8.900  1.00  1.00           C  
ATOM   1668  CD2 LEU A 330       1.306 -25.434   8.217  1.00  1.00           C  
ATOM   1669  N   PHE A 331      -1.186 -21.688   7.105  1.00  1.00           N  
ATOM   1670  CA  PHE A 331      -1.856 -20.420   7.070  1.00  1.00           C  
ATOM   1671  C   PHE A 331      -0.859 -19.348   7.327  1.00  1.00           C  
ATOM   1672  O   PHE A 331      -0.977 -18.239   6.808  1.00  1.00           O  
ATOM   1673  CB  PHE A 331      -3.041 -20.294   8.020  1.00  1.00           C  
ATOM   1674  CG  PHE A 331      -4.188 -20.850   7.257  1.00  1.00           C  
ATOM   1675  CD1 PHE A 331      -4.901 -20.031   6.413  1.00  1.00           C  
ATOM   1676  CD2 PHE A 331      -4.548 -22.169   7.361  1.00  1.00           C  
ATOM   1677  CE1 PHE A 331      -5.966 -20.512   5.692  1.00  1.00           C  
ATOM   1678  CE2 PHE A 331      -5.611 -22.656   6.642  1.00  1.00           C  
ATOM   1679  CZ  PHE A 331      -6.324 -21.829   5.810  1.00  1.00           C  
ATOM   1680  N   PHE A 332       0.149 -19.631   8.161  1.00  1.00           N  
ATOM   1681  CA  PHE A 332       1.119 -18.603   8.353  1.00  1.00           C  
ATOM   1682  C   PHE A 332       1.782 -18.299   7.042  1.00  1.00           C  
ATOM   1683  O   PHE A 332       1.906 -17.120   6.715  1.00  1.00           O  
ATOM   1684  CB  PHE A 332       2.158 -18.933   9.427  1.00  1.00           C  
ATOM   1685  CG  PHE A 332       1.415 -18.770  10.708  1.00  1.00           C  
ATOM   1686  CD1 PHE A 332       1.214 -17.511  11.224  1.00  1.00           C  
ATOM   1687  CD2 PHE A 332       0.912 -19.855  11.389  1.00  1.00           C  
ATOM   1688  CE1 PHE A 332       0.528 -17.332  12.401  1.00  1.00           C  
ATOM   1689  CE2 PHE A 332       0.225 -19.682  12.568  1.00  1.00           C  
ATOM   1690  CZ  PHE A 332       0.031 -18.420  13.077  1.00  1.00           C  
ATOM   1691  N   PRO A 333       2.222 -19.248   6.248  1.00  1.00           N  
ATOM   1692  CA  PRO A 333       2.756 -18.796   5.000  1.00  1.00           C  
ATOM   1693  C   PRO A 333       1.802 -18.123   4.068  1.00  1.00           C  
ATOM   1694  O   PRO A 333       2.258 -17.268   3.310  1.00  1.00           O  
ATOM   1695  CB  PRO A 333       3.563 -19.947   4.424  1.00  1.00           C  
ATOM   1696  CG  PRO A 333       4.133 -20.608   5.693  1.00  1.00           C  
ATOM   1697  CD  PRO A 333       3.065 -20.322   6.774  1.00  1.00           C  
ATOM   1698  N   SER A 334       0.500 -18.467   4.080  1.00  1.00           N  
ATOM   1699  CA  SER A 334      -0.392 -17.798   3.187  1.00  1.00           C  
ATOM   1700  C   SER A 334      -0.473 -16.365   3.588  1.00  1.00           C  
ATOM   1701  O   SER A 334      -0.466 -15.482   2.735  1.00  1.00           O  
ATOM   1702  CB  SER A 334      -1.800 -18.415   3.161  1.00  1.00           C  
ATOM   1703  OG  SER A 334      -1.744 -19.702   2.564  1.00  1.00           O  
ATOM   1704  N   LEU A 335      -0.545 -16.092   4.902  1.00  1.00           N  
ATOM   1705  CA  LEU A 335      -0.620 -14.742   5.373  1.00  1.00           C  
ATOM   1706  C   LEU A 335       0.657 -14.023   5.103  1.00  1.00           C  
ATOM   1707  O   LEU A 335       0.665 -12.838   4.773  1.00  1.00           O  
ATOM   1708  CB  LEU A 335      -1.031 -14.647   6.836  1.00  1.00           C  
ATOM   1709  CG  LEU A 335      -2.516 -14.993   6.882  1.00  1.00           C  
ATOM   1710  CD1 LEU A 335      -3.109 -14.842   8.283  1.00  1.00           C  
ATOM   1711  CD2 LEU A 335      -3.236 -14.170   5.804  1.00  1.00           C  
ATOM   1712  N   THR A 336       1.797 -14.706   5.226  1.00  1.00           N  
ATOM   1713  CA  THR A 336       2.976 -13.946   4.956  1.00  1.00           C  
ATOM   1714  C   THR A 336       2.988 -13.556   3.507  1.00  1.00           C  
ATOM   1715  O   THR A 336       3.417 -12.456   3.167  1.00  1.00           O  
ATOM   1716  CB  THR A 336       4.264 -14.608   5.339  1.00  1.00           C  
ATOM   1717  CG2 THR A 336       4.425 -15.952   4.621  1.00  1.00           C  
ATOM   1718  OG1 THR A 336       5.338 -13.739   5.019  1.00  1.00           O  
ATOM   1719  N   ALA A 337       2.497 -14.438   2.612  1.00  1.00           N  
ATOM   1720  CA  ALA A 337       2.519 -14.161   1.206  1.00  1.00           C  
ATOM   1721  C   ALA A 337       1.687 -12.959   0.917  1.00  1.00           C  
ATOM   1722  O   ALA A 337       2.107 -12.074   0.176  1.00  1.00           O  
ATOM   1723  CB  ALA A 337       1.960 -15.315   0.355  1.00  1.00           C  
ATOM   1724  N   ASN A 338       0.482 -12.878   1.501  1.00  1.00           N  
ATOM   1725  CA  ASN A 338      -0.348 -11.769   1.182  1.00  1.00           C  
ATOM   1726  C   ASN A 338       0.221 -10.499   1.740  1.00  1.00           C  
ATOM   1727  O   ASN A 338       0.084  -9.450   1.118  1.00  1.00           O  
ATOM   1728  CB  ASN A 338      -1.825 -12.003   1.487  1.00  1.00           C  
ATOM   1729  CG  ASN A 338      -2.512 -12.760   0.354  1.00  1.00           C  
ATOM   1730  ND2 ASN A 338      -3.341 -13.776   0.716  1.00  1.00           N  
ATOM   1731  OD1 ASN A 338      -2.341 -12.442  -0.820  1.00  1.00           O  
ATOM   1732  N   ILE A 339       0.869 -10.525   2.919  1.00  1.00           N  
ATOM   1733  CA  ILE A 339       1.463  -9.312   3.398  1.00  1.00           C  
ATOM   1734  C   ILE A 339       2.607  -8.921   2.511  1.00  1.00           C  
ATOM   1735  O   ILE A 339       2.887  -7.742   2.296  1.00  1.00           O  
ATOM   1736  CB  ILE A 339       1.922  -9.334   4.802  1.00  1.00           C  
ATOM   1737  CG1 ILE A 339       0.727  -9.560   5.737  1.00  1.00           C  
ATOM   1738  CG2 ILE A 339       2.598  -7.978   5.019  1.00  1.00           C  
ATOM   1739  CD1 ILE A 339       1.135  -9.768   7.188  1.00  1.00           C  
ATOM   1740  N   SER A 340       3.356  -9.902   1.993  1.00  1.00           N  
ATOM   1741  CA  SER A 340       4.456  -9.514   1.157  1.00  1.00           C  
ATOM   1742  C   SER A 340       3.886  -8.846  -0.064  1.00  1.00           C  
ATOM   1743  O   SER A 340       4.468  -7.914  -0.617  1.00  1.00           O  
ATOM   1744  CB  SER A 340       5.331 -10.705   0.721  1.00  1.00           C  
ATOM   1745  OG  SER A 340       6.403 -10.262  -0.098  1.00  1.00           O  
ATOM   1746  N   PHE A 341       2.709  -9.292  -0.526  1.00  1.00           N  
ATOM   1747  CA  PHE A 341       2.168  -8.660  -1.697  1.00  1.00           C  
ATOM   1748  C   PHE A 341       1.823  -7.245  -1.348  1.00  1.00           C  
ATOM   1749  O   PHE A 341       2.021  -6.311  -2.125  1.00  1.00           O  
ATOM   1750  CB  PHE A 341       0.886  -9.325  -2.225  1.00  1.00           C  
ATOM   1751  CG  PHE A 341       0.496  -8.579  -3.458  1.00  1.00           C  
ATOM   1752  CD1 PHE A 341      -0.308  -7.466  -3.371  1.00  1.00           C  
ATOM   1753  CD2 PHE A 341       0.940  -8.985  -4.695  1.00  1.00           C  
ATOM   1754  CE1 PHE A 341      -0.670  -6.762  -4.490  1.00  1.00           C  
ATOM   1755  CE2 PHE A 341       0.580  -8.288  -5.823  1.00  1.00           C  
ATOM   1756  CZ  PHE A 341      -0.223  -7.179  -5.714  1.00  1.00           C  
ATOM   1757  N   TRP A 342       1.249  -7.064  -0.155  1.00  1.00           N  
ATOM   1758  CA  TRP A 342       0.753  -5.793   0.272  1.00  1.00           C  
ATOM   1759  C   TRP A 342       1.876  -4.921   0.761  1.00  1.00           C  
ATOM   1760  O   TRP A 342       1.615  -3.892   1.380  1.00  1.00           O  
ATOM   1761  CB  TRP A 342      -0.329  -5.900   1.329  1.00  1.00           C  
ATOM   1762  CG  TRP A 342      -1.421  -4.856   1.211  1.00  1.00           C  
ATOM   1763  CD1 TRP A 342      -2.699  -4.943   1.680  1.00  1.00           C  
ATOM   1764  CD2 TRP A 342      -1.369  -3.654   0.418  1.00  1.00           C  
ATOM   1765  CE2 TRP A 342      -2.638  -3.078   0.456  1.00  1.00           C  
ATOM   1766  CE3 TRP A 342      -0.368  -3.094  -0.325  1.00  1.00           C  
ATOM   1767  NE1 TRP A 342      -3.440  -3.872   1.246  1.00  1.00           N  
ATOM   1768  CZ2 TRP A 342      -2.915  -1.944  -0.249  1.00  1.00           C  
ATOM   1769  CZ3 TRP A 342      -0.644  -1.919  -0.993  1.00  1.00           C  
ATOM   1770  CH2 TRP A 342      -1.899  -1.353  -0.958  1.00  1.00           C  
ATOM   1771  N   ALA A 343       3.134  -5.408   0.699  1.00  1.00           N  
ATOM   1772  CA  ALA A 343       4.280  -4.639   1.115  1.00  1.00           C  
ATOM   1773  C   ALA A 343       4.804  -3.754   0.013  1.00  1.00           C  
ATOM   1774  O   ALA A 343       4.464  -3.893  -1.161  1.00  1.00           O  
ATOM   1775  CB  ALA A 343       5.456  -5.505   1.597  1.00  1.00           C  
ATOM   1776  N   THR A 344       5.691  -2.828   0.443  1.00  1.00           N  
ATOM   1777  CA  THR A 344       6.404  -1.746  -0.197  1.00  1.00           C  
ATOM   1778  C   THR A 344       5.459  -0.600  -0.359  1.00  1.00           C  
ATOM   1779  O   THR A 344       5.785   0.534  -0.010  1.00  1.00           O  
ATOM   1780  CB  THR A 344       7.114  -2.034  -1.500  1.00  1.00           C  
ATOM   1781  CG2 THR A 344       8.294  -2.983  -1.230  1.00  1.00           C  
ATOM   1782  OG1 THR A 344       6.231  -2.554  -2.480  1.00  1.00           O  
ATOM   1783  N   LEU A 345       4.217  -0.855  -0.798  1.00  1.00           N  
ATOM   1784  CA  LEU A 345       3.332   0.268  -0.826  1.00  1.00           C  
ATOM   1785  C   LEU A 345       3.006   0.621   0.585  1.00  1.00           C  
ATOM   1786  O   LEU A 345       3.019   1.791   0.953  1.00  1.00           O  
ATOM   1787  CB  LEU A 345       1.985   0.029  -1.527  1.00  1.00           C  
ATOM   1788  CG  LEU A 345       2.066  -0.045  -3.059  1.00  1.00           C  
ATOM   1789  CD1 LEU A 345       0.659  -0.107  -3.672  1.00  1.00           C  
ATOM   1790  CD2 LEU A 345       2.908   1.106  -3.633  1.00  1.00           C  
ATOM   1791  N   ALA A 346       2.733  -0.402   1.421  1.00  1.00           N  
ATOM   1792  CA  ALA A 346       2.307  -0.206   2.775  1.00  1.00           C  
ATOM   1793  C   ALA A 346       3.381   0.503   3.527  1.00  1.00           C  
ATOM   1794  O   ALA A 346       3.096   1.386   4.331  1.00  1.00           O  
ATOM   1795  CB  ALA A 346       2.016  -1.510   3.528  1.00  1.00           C  
ATOM   1796  N   LEU A 347       4.647   0.122   3.292  1.00  1.00           N  
ATOM   1797  CA  LEU A 347       5.758   0.718   3.966  1.00  1.00           C  
ATOM   1798  C   LEU A 347       5.802   2.184   3.587  1.00  1.00           C  
ATOM   1799  O   LEU A 347       5.885   3.056   4.452  1.00  1.00           O  
ATOM   1800  CB  LEU A 347       7.078   0.089   3.481  1.00  1.00           C  
ATOM   1801  CG  LEU A 347       8.365   0.634   4.127  1.00  1.00           C  
ATOM   1802  CD1 LEU A 347       8.545   0.106   5.561  1.00  1.00           C  
ATOM   1803  CD2 LEU A 347       9.583   0.391   3.221  1.00  1.00           C  
ATOM   1804  N   ASN A 348       5.690   2.501   2.275  1.00  1.00           N  
ATOM   1805  CA  ASN A 348       5.921   3.850   1.835  1.00  1.00           C  
ATOM   1806  C   ASN A 348       4.671   4.550   1.352  1.00  1.00           C  
ATOM   1807  O   ASN A 348       4.627   5.106   0.257  1.00  1.00           O  
ATOM   1808  CB  ASN A 348       6.935   3.848   0.675  1.00  1.00           C  
ATOM   1809  CG  ASN A 348       7.538   5.221   0.425  1.00  1.00           C  
ATOM   1810  ND2 ASN A 348       8.879   5.225   0.204  1.00  1.00           N  
ATOM   1811  OD1 ASN A 348       6.877   6.257   0.405  1.00  1.00           O  
ATOM   1812  N   ILE A 349       3.623   4.561   2.179  1.00  1.00           N  
ATOM   1813  CA  ILE A 349       2.376   5.273   2.013  1.00  1.00           C  
ATOM   1814  C   ILE A 349       2.470   6.780   2.197  1.00  1.00           C  
ATOM   1815  O   ILE A 349       1.598   7.510   1.719  1.00  1.00           O  
ATOM   1816  CB  ILE A 349       1.244   4.611   2.743  1.00  1.00           C  
ATOM   1817  CG1 ILE A 349       0.977   3.304   1.962  1.00  1.00           C  
ATOM   1818  CG2 ILE A 349       0.026   5.547   2.812  1.00  1.00           C  
ATOM   1819  CD1 ILE A 349       0.167   2.229   2.675  1.00  1.00           C  
ATOM   1820  N   PRO A 350       3.452   7.300   2.889  1.00  1.00           N  
ATOM   1821  CA  PRO A 350       3.595   8.715   3.037  1.00  1.00           C  
ATOM   1822  C   PRO A 350       3.374   9.571   1.837  1.00  1.00           C  
ATOM   1823  O   PRO A 350       2.767  10.621   1.988  1.00  1.00           O  
ATOM   1824  CB  PRO A 350       4.978   8.789   3.633  1.00  1.00           C  
ATOM   1825  CG  PRO A 350       4.920   7.677   4.694  1.00  1.00           C  
ATOM   1826  CD  PRO A 350       3.966   6.653   4.087  1.00  1.00           C  
ATOM   1827  N   ASP A 351       3.793   9.141   0.650  1.00  1.00           N  
ATOM   1828  CA  ASP A 351       3.704   9.887  -0.566  1.00  1.00           C  
ATOM   1829  C   ASP A 351       2.280  10.068  -1.031  1.00  1.00           C  
ATOM   1830  O   ASP A 351       2.087  10.617  -2.116  1.00  1.00           O  
ATOM   1831  CB  ASP A 351       4.514   9.227  -1.696  1.00  1.00           C  
ATOM   1832  CG  ASP A 351       4.854  10.275  -2.746  1.00  1.00           C  
ATOM   1833  OD1 ASP A 351       4.614  11.485  -2.492  1.00  1.00           O  
ATOM   1834  OD2 ASP A 351       5.379   9.873  -3.817  1.00  1.00           O1-
ATOM   1835  N   PHE A 352       1.299   9.336  -0.454  1.00  1.00           N  
ATOM   1836  CA  PHE A 352      -0.089   9.595  -0.758  1.00  1.00           C  
ATOM   1837  C   PHE A 352      -0.768  10.381   0.339  1.00  1.00           C  
ATOM   1838  O   PHE A 352      -1.453  11.378   0.109  1.00  1.00           O  
ATOM   1839  CB  PHE A 352      -0.844   8.270  -0.893  1.00  1.00           C  
ATOM   1840  CG  PHE A 352      -1.851   8.398  -1.972  1.00  1.00           C  
ATOM   1841  CD1 PHE A 352      -1.454   8.108  -3.257  1.00  1.00           C  
ATOM   1842  CD2 PHE A 352      -3.146   8.780  -1.726  1.00  1.00           C  
ATOM   1843  CE1 PHE A 352      -2.332   8.199  -4.304  1.00  1.00           C  
ATOM   1844  CE2 PHE A 352      -4.032   8.874  -2.771  1.00  1.00           C  
ATOM   1845  CZ  PHE A 352      -3.623   8.583  -4.053  1.00  1.00           C  
ATOM   1846  N   SER A 353      -0.552   9.904   1.589  1.00  1.00           N  
ATOM   1847  CA  SER A 353      -1.263  10.294   2.782  1.00  1.00           C  
ATOM   1848  C   SER A 353      -0.873  11.619   3.321  1.00  1.00           C  
ATOM   1849  O   SER A 353      -1.621  12.178   4.126  1.00  1.00           O  
ATOM   1850  CB  SER A 353      -1.158   9.286   3.937  1.00  1.00           C  
ATOM   1851  OG  SER A 353       0.164   9.251   4.450  1.00  1.00           O  
ATOM   1852  N   ARG A 354       0.279  12.168   2.891  1.00  1.00           N  
ATOM   1853  CA  ARG A 354       0.694  13.430   3.430  1.00  1.00           C  
ATOM   1854  C   ARG A 354      -0.420  14.370   3.105  1.00  1.00           C  
ATOM   1855  O   ARG A 354      -0.748  15.251   3.890  1.00  1.00           O  
ATOM   1856  CB  ARG A 354       2.019  13.946   2.842  1.00  1.00           C  
ATOM   1857  CG  ARG A 354       3.178  13.003   3.159  1.00  1.00           C  
ATOM   1858  CD  ARG A 354       3.137  12.453   4.590  1.00  1.00           C  
ATOM   1859  NE  ARG A 354       4.022  11.236   4.837  1.00  1.00           N  
ATOM   1860  CZ  ARG A 354       5.005  11.196   5.819  1.00  1.00           C  
ATOM   1861  NH1 ARG A 354       5.233  12.321   6.554  1.00  1.00           N1+
ATOM   1862  NH2 ARG A 354       5.756  10.100   6.114  1.00  1.00           N  
ATOM   1863  N   PHE A 355      -1.089  14.086   1.975  1.00  1.00           N  
ATOM   1864  CA  PHE A 355      -2.159  14.798   1.344  1.00  1.00           C  
ATOM   1865  C   PHE A 355      -3.458  14.708   2.126  1.00  1.00           C  
ATOM   1866  O   PHE A 355      -4.414  15.403   1.798  1.00  1.00           O  
ATOM   1867  CB  PHE A 355      -2.376  14.274  -0.086  1.00  1.00           C  
ATOM   1868  CG  PHE A 355      -2.929  15.365  -0.935  1.00  1.00           C  
ATOM   1869  CD1 PHE A 355      -2.054  16.232  -1.549  1.00  1.00           C  
ATOM   1870  CD2 PHE A 355      -4.279  15.535  -1.127  1.00  1.00           C  
ATOM   1871  CE1 PHE A 355      -2.507  17.256  -2.345  1.00  1.00           C  
ATOM   1872  CE2 PHE A 355      -4.735  16.558  -1.926  1.00  1.00           C  
ATOM   1873  CZ  PHE A 355      -3.856  17.420  -2.536  1.00  1.00           C  
ATOM   1874  N   ALA A 356      -3.600  13.803   3.115  1.00  1.00           N  
ATOM   1875  CA  ALA A 356      -4.881  13.627   3.775  1.00  1.00           C  
ATOM   1876  C   ALA A 356      -5.361  14.880   4.462  1.00  1.00           C  
ATOM   1877  O   ALA A 356      -4.636  15.863   4.571  1.00  1.00           O  
ATOM   1878  CB  ALA A 356      -4.870  12.485   4.807  1.00  1.00           C  
ATOM   1879  N   LYS A 357      -6.651  14.896   4.889  1.00  1.00           N  
ATOM   1880  CA  LYS A 357      -7.205  16.054   5.556  1.00  1.00           C  
ATOM   1881  C   LYS A 357      -7.070  15.864   7.046  1.00  1.00           C  
ATOM   1882  O   LYS A 357      -7.360  14.786   7.569  1.00  1.00           O  
ATOM   1883  CB  LYS A 357      -8.695  16.288   5.260  1.00  1.00           C  
ATOM   1884  CG  LYS A 357      -8.994  16.655   3.806  1.00  1.00           C  
ATOM   1885  CD  LYS A 357     -10.493  16.654   3.500  1.00  1.00           C  
ATOM   1886  CE  LYS A 357     -11.132  18.033   3.665  1.00  1.00           C  
ATOM   1887  NZ  LYS A 357     -12.562  17.903   4.015  1.00  1.00           N1+
ATOM   1888  N   SER A 358      -6.616  16.921   7.769  1.00  1.00           N  
ATOM   1889  CA  SER A 358      -6.443  16.836   9.195  1.00  1.00           C  
ATOM   1890  C   SER A 358      -6.875  18.128   9.850  1.00  1.00           C  
ATOM   1891  O   SER A 358      -6.918  19.182   9.220  1.00  1.00           O  
ATOM   1892  CB  SER A 358      -5.005  16.499   9.653  1.00  1.00           C  
ATOM   1893  OG  SER A 358      -4.094  17.522   9.282  1.00  1.00           O  
ATOM   1894  N   GLN A 359      -7.313  18.041  11.129  1.00  1.00           N  
ATOM   1895  CA  GLN A 359      -7.776  19.165  11.914  1.00  1.00           C  
ATOM   1896  C   GLN A 359      -6.714  20.039  12.532  1.00  1.00           C  
ATOM   1897  O   GLN A 359      -6.938  21.231  12.730  1.00  1.00           O  
ATOM   1898  CB  GLN A 359      -8.813  18.819  12.995  1.00  1.00           C  
ATOM   1899  CG  GLN A 359     -10.197  18.546  12.401  1.00  1.00           C  
ATOM   1900  CD  GLN A 359     -11.234  18.708  13.505  1.00  1.00           C  
ATOM   1901  NE2 GLN A 359     -12.286  17.847  13.485  1.00  1.00           N  
ATOM   1902  OE1 GLN A 359     -11.115  19.583  14.361  1.00  1.00           O  
ATOM   1903  N   THR A 360      -5.555  19.472  12.910  1.00  1.00           N  
ATOM   1904  CA  THR A 360      -4.471  20.168  13.562  1.00  1.00           C  
ATOM   1905  C   THR A 360      -4.784  20.371  15.009  1.00  1.00           C  
ATOM   1906  O   THR A 360      -3.868  20.504  15.817  1.00  1.00           O  
ATOM   1907  CB  THR A 360      -4.152  21.508  12.957  1.00  1.00           C  
ATOM   1908  CG2 THR A 360      -2.976  22.122  13.739  1.00  1.00           C  
ATOM   1909  OG1 THR A 360      -3.795  21.364  11.589  1.00  1.00           O  
ATOM   1910  N   ASP A 361      -6.072  20.320  15.398  1.00  1.00           N  
ATOM   1911  CA  ASP A 361      -6.397  20.432  16.787  1.00  1.00           C  
ATOM   1912  C   ASP A 361      -6.998  19.112  17.138  1.00  1.00           C  
ATOM   1913  O   ASP A 361      -8.179  19.036  17.475  1.00  1.00           O  
ATOM   1914  CB  ASP A 361      -7.473  21.495  17.076  1.00  1.00           C  
ATOM   1915  CG  ASP A 361      -6.889  22.882  16.835  1.00  1.00           C  
ATOM   1916  OD1 ASP A 361      -5.643  22.989  16.685  1.00  1.00           O  
ATOM   1917  OD2 ASP A 361      -7.687  23.856  16.802  1.00  1.00           O1-
ATOM   1918  N   GLN A 362      -6.211  18.021  17.054  1.00  1.00           N  
ATOM   1919  CA  GLN A 362      -6.830  16.769  17.371  1.00  1.00           C  
ATOM   1920  C   GLN A 362      -5.840  15.724  17.754  1.00  1.00           C  
ATOM   1921  O   GLN A 362      -4.705  15.681  17.281  1.00  1.00           O  
ATOM   1922  CB  GLN A 362      -7.681  16.152  16.252  1.00  1.00           C  
ATOM   1923  CG  GLN A 362      -9.009  16.865  16.016  1.00  1.00           C  
ATOM   1924  CD  GLN A 362      -9.852  15.952  15.142  1.00  1.00           C  
ATOM   1925  NE2 GLN A 362      -9.707  16.089  13.797  1.00  1.00           N  
ATOM   1926  OE1 GLN A 362     -10.615  15.128  15.644  1.00  1.00           O  
ATOM   1927  N   ILE A 363      -6.318  14.813  18.620  1.00  1.00           N  
ATOM   1928  CA  ILE A 363      -5.548  13.736  19.157  1.00  1.00           C  
ATOM   1929  C   ILE A 363      -5.113  12.837  18.041  1.00  1.00           C  
ATOM   1930  O   ILE A 363      -3.922  12.536  17.986  1.00  1.00           O  
ATOM   1931  CB  ILE A 363      -6.348  12.953  20.148  1.00  1.00           C  
ATOM   1932  CG1 ILE A 363      -5.521  11.796  20.730  1.00  1.00           C  
ATOM   1933  CG2 ILE A 363      -7.673  12.563  19.476  1.00  1.00           C  
ATOM   1934  CD1 ILE A 363      -6.158  11.152  21.960  1.00  1.00           C  
ATOM   1935  N   ILE A 364      -6.060  12.398  17.162  1.00  1.00           N  
ATOM   1936  CA  ILE A 364      -5.812  11.672  15.932  1.00  1.00           C  
ATOM   1937  C   ILE A 364      -6.622  10.424  15.756  1.00  1.00           C  
ATOM   1938  O   ILE A 364      -6.649   9.542  16.615  1.00  1.00           O  
ATOM   1939  CB  ILE A 364      -4.381  11.330  15.619  1.00  1.00           C  
ATOM   1940  CG1 ILE A 364      -4.226  11.017  14.132  1.00  1.00           C  
ATOM   1941  CG2 ILE A 364      -3.930  10.200  16.555  1.00  1.00           C  
ATOM   1942  CD1 ILE A 364      -4.456  12.242  13.252  1.00  1.00           C  
ATOM   1943  N   GLY A 365      -7.294  10.325  14.583  1.00  1.00           N  
ATOM   1944  CA  GLY A 365      -8.047   9.155  14.225  1.00  1.00           C  
ATOM   1945  C   GLY A 365      -8.252   9.139  12.714  1.00  1.00           C  
ATOM   1946  O   GLY A 365      -8.754  10.111  12.150  1.00  1.00           O  
ATOM   1947  N   GLN A 366      -7.858   8.037  12.008  1.00  1.00           N  
ATOM   1948  CA  GLN A 366      -8.125   7.899  10.584  1.00  1.00           C  
ATOM   1949  C   GLN A 366      -8.360   6.460  10.235  1.00  1.00           C  
ATOM   1950  O   GLN A 366      -7.472   5.626  10.393  1.00  1.00           O  
ATOM   1951  CB  GLN A 366      -6.998   8.414   9.681  1.00  1.00           C  
ATOM   1952  CG  GLN A 366      -5.692   7.647   9.868  1.00  1.00           C  
ATOM   1953  CD  GLN A 366      -4.655   8.239   8.927  1.00  1.00           C  
ATOM   1954  NE2 GLN A 366      -5.130   8.994   7.900  1.00  1.00           N  
ATOM   1955  OE1 GLN A 366      -3.455   8.038   9.103  1.00  1.00           O  
ATOM   1956  N   VAL A 367      -9.611   6.110   9.866  1.00  1.00           N  
ATOM   1957  CA  VAL A 367      -9.868   4.711   9.666  1.00  1.00           C  
ATOM   1958  C   VAL A 367      -9.904   3.947   8.334  1.00  1.00           C  
ATOM   1959  O   VAL A 367      -9.001   3.154   8.100  1.00  1.00           O  
ATOM   1960  CB  VAL A 367     -11.053   4.264  10.462  1.00  1.00           C  
ATOM   1961  CG1 VAL A 367     -12.356   4.690   9.768  1.00  1.00           C  
ATOM   1962  CG2 VAL A 367     -10.873   2.760  10.714  1.00  1.00           C  
ATOM   1963  N   GLY A 368     -10.858   4.286   7.410  1.00  1.00           N  
ATOM   1964  CA  GLY A 368     -11.553   3.546   6.330  1.00  1.00           C  
ATOM   1965  C   GLY A 368     -10.893   2.888   5.170  1.00  1.00           C  
ATOM   1966  O   GLY A 368     -11.476   1.947   4.624  1.00  1.00           O  
ATOM   1967  N   LEU A 369      -9.724   3.357   4.730  1.00  1.00           N  
ATOM   1968  CA  LEU A 369      -9.043   2.780   3.602  1.00  1.00           C  
ATOM   1969  C   LEU A 369      -9.020   1.272   3.750  1.00  1.00           C  
ATOM   1970  O   LEU A 369      -9.396   0.612   2.784  1.00  1.00           O  
ATOM   1971  CB  LEU A 369      -7.594   3.211   3.741  1.00  1.00           C  
ATOM   1972  CG  LEU A 369      -6.638   2.734   2.669  1.00  1.00           C  
ATOM   1973  CD1 LEU A 369      -6.811   3.569   1.397  1.00  1.00           C  
ATOM   1974  CD2 LEU A 369      -5.216   2.700   3.243  1.00  1.00           C  
ATOM   1975  N   PRO A 370      -8.650   0.636   4.845  1.00  1.00           N  
ATOM   1976  CA  PRO A 370      -8.621  -0.787   4.870  1.00  1.00           C  
ATOM   1977  C   PRO A 370      -9.896  -1.496   4.551  1.00  1.00           C  
ATOM   1978  O   PRO A 370      -9.805  -2.565   3.957  1.00  1.00           O  
ATOM   1979  CB  PRO A 370      -8.228  -1.211   6.269  1.00  1.00           C  
ATOM   1980  CG  PRO A 370      -8.863  -0.104   7.103  1.00  1.00           C  
ATOM   1981  CD  PRO A 370      -8.693   1.126   6.206  1.00  1.00           C  
ATOM   1982  N   VAL A 371     -11.076  -0.998   4.977  1.00  1.00           N  
ATOM   1983  CA  VAL A 371     -12.271  -1.751   4.711  1.00  1.00           C  
ATOM   1984  C   VAL A 371     -12.477  -1.776   3.242  1.00  1.00           C  
ATOM   1985  O   VAL A 371     -12.874  -2.795   2.677  1.00  1.00           O  
ATOM   1986  CB  VAL A 371     -13.535  -1.191   5.311  1.00  1.00           C  
ATOM   1987  CG1 VAL A 371     -13.401  -1.237   6.836  1.00  1.00           C  
ATOM   1988  CG2 VAL A 371     -13.826   0.212   4.750  1.00  1.00           C  
ATOM   1989  N   PHE A 372     -12.212  -0.639   2.578  1.00  1.00           N  
ATOM   1990  CA  PHE A 372     -12.507  -0.631   1.181  1.00  1.00           C  
ATOM   1991  C   PHE A 372     -11.600  -1.633   0.559  1.00  1.00           C  
ATOM   1992  O   PHE A 372     -12.046  -2.468  -0.219  1.00  1.00           O  
ATOM   1993  CB  PHE A 372     -12.255   0.692   0.438  1.00  1.00           C  
ATOM   1994  CG  PHE A 372     -13.367   0.861  -0.560  1.00  1.00           C  
ATOM   1995  CD1 PHE A 372     -13.834  -0.168  -1.341  1.00  1.00           C  
ATOM   1996  CD2 PHE A 372     -13.943   2.095  -0.745  1.00  1.00           C  
ATOM   1997  CE1 PHE A 372     -14.850   0.035  -2.248  1.00  1.00           C  
ATOM   1998  CE2 PHE A 372     -14.956   2.318  -1.644  1.00  1.00           C  
ATOM   1999  CZ  PHE A 372     -15.418   1.276  -2.404  1.00  1.00           C  
ATOM   2000  N   MET A 373     -10.313  -1.622   0.958  1.00  1.00           N  
ATOM   2001  CA  MET A 373      -9.301  -2.455   0.376  1.00  1.00           C  
ATOM   2002  C   MET A 373      -9.662  -3.881   0.515  1.00  1.00           C  
ATOM   2003  O   MET A 373      -9.550  -4.639  -0.444  1.00  1.00           O  
ATOM   2004  CB  MET A 373      -7.992  -2.414   1.134  1.00  1.00           C  
ATOM   2005  CG  MET A 373      -7.008  -3.452   0.606  1.00  1.00           C  
ATOM   2006  SD  MET A 373      -6.504  -3.245  -1.121  1.00  1.00           S  
ATOM   2007  CE  MET A 373      -5.053  -4.317  -0.965  1.00  1.00           C  
ATOM   2008  N   GLY A 374     -10.095  -4.279   1.722  1.00  1.00           N  
ATOM   2009  CA  GLY A 374     -10.366  -5.649   1.993  1.00  1.00           C  
ATOM   2010  C   GLY A 374     -11.445  -6.119   1.077  1.00  1.00           C  
ATOM   2011  O   GLY A 374     -11.386  -7.239   0.575  1.00  1.00           O  
ATOM   2012  N   LEU A 375     -12.471  -5.278   0.844  1.00  1.00           N  
ATOM   2013  CA  LEU A 375     -13.568  -5.688   0.023  1.00  1.00           C  
ATOM   2014  C   LEU A 375     -13.084  -5.937  -1.367  1.00  1.00           C  
ATOM   2015  O   LEU A 375     -13.396  -6.968  -1.958  1.00  1.00           O  
ATOM   2016  CB  LEU A 375     -14.686  -4.636  -0.061  1.00  1.00           C  
ATOM   2017  CG  LEU A 375     -15.887  -5.085  -0.918  1.00  1.00           C  
ATOM   2018  CD1 LEU A 375     -16.597  -6.295  -0.290  1.00  1.00           C  
ATOM   2019  CD2 LEU A 375     -16.843  -3.920  -1.206  1.00  1.00           C  
ATOM   2020  N   PHE A 376     -12.290  -5.007  -1.930  1.00  1.00           N  
ATOM   2021  CA  PHE A 376     -11.837  -5.200  -3.272  1.00  1.00           C  
ATOM   2022  C   PHE A 376     -10.914  -6.362  -3.381  1.00  1.00           C  
ATOM   2023  O   PHE A 376     -10.975  -7.098  -4.361  1.00  1.00           O  
ATOM   2024  CB  PHE A 376     -11.274  -3.956  -3.979  1.00  1.00           C  
ATOM   2025  CG  PHE A 376     -12.398  -3.375  -4.782  1.00  1.00           C  
ATOM   2026  CD1 PHE A 376     -13.511  -2.810  -4.198  1.00  1.00           C  
ATOM   2027  CD2 PHE A 376     -12.313  -3.393  -6.156  1.00  1.00           C  
ATOM   2028  CE1 PHE A 376     -14.524  -2.284  -4.967  1.00  1.00           C  
ATOM   2029  CE2 PHE A 376     -13.319  -2.869  -6.930  1.00  1.00           C  
ATOM   2030  CZ  PHE A 376     -14.427  -2.314  -6.336  1.00  1.00           C  
ATOM   2031  N   THR A 377     -10.028  -6.577  -2.399  1.00  1.00           N  
ATOM   2032  CA  THR A 377      -9.119  -7.667  -2.553  1.00  1.00           C  
ATOM   2033  C   THR A 377      -9.850  -8.978  -2.507  1.00  1.00           C  
ATOM   2034  O   THR A 377      -9.504  -9.888  -3.254  1.00  1.00           O  
ATOM   2035  CB  THR A 377      -8.016  -7.683  -1.557  1.00  1.00           C  
ATOM   2036  CG2 THR A 377      -8.562  -8.171  -0.212  1.00  1.00           C  
ATOM   2037  OG1 THR A 377      -7.005  -8.562  -2.019  1.00  1.00           O  
ATOM   2038  N   PHE A 378     -10.879  -9.116  -1.640  1.00  1.00           N  
ATOM   2039  CA  PHE A 378     -11.640 -10.331  -1.523  1.00  1.00           C  
ATOM   2040  C   PHE A 378     -12.279 -10.648  -2.830  1.00  1.00           C  
ATOM   2041  O   PHE A 378     -12.255 -11.796  -3.265  1.00  1.00           O  
ATOM   2042  CB  PHE A 378     -12.790 -10.247  -0.495  1.00  1.00           C  
ATOM   2043  CG  PHE A 378     -12.776 -11.370   0.497  1.00  1.00           C  
ATOM   2044  CD1 PHE A 378     -11.771 -11.525   1.428  1.00  1.00           C  
ATOM   2045  CD2 PHE A 378     -13.832 -12.256   0.508  1.00  1.00           C  
ATOM   2046  CE1 PHE A 378     -11.811 -12.559   2.332  1.00  1.00           C  
ATOM   2047  CE2 PHE A 378     -13.877 -13.290   1.409  1.00  1.00           C  
ATOM   2048  CZ  PHE A 378     -12.861 -13.442   2.320  1.00  1.00           C  
ATOM   2049  N   VAL A 379     -12.881  -9.646  -3.493  1.00  1.00           N  
ATOM   2050  CA  VAL A 379     -13.559  -9.920  -4.724  1.00  1.00           C  
ATOM   2051  C   VAL A 379     -12.584 -10.385  -5.754  1.00  1.00           C  
ATOM   2052  O   VAL A 379     -12.869 -11.335  -6.480  1.00  1.00           O  
ATOM   2053  CB  VAL A 379     -14.327  -8.751  -5.267  1.00  1.00           C  
ATOM   2054  CG1 VAL A 379     -15.407  -8.406  -4.228  1.00  1.00           C  
ATOM   2055  CG2 VAL A 379     -13.374  -7.591  -5.603  1.00  1.00           C  
ATOM   2056  N   GLY A 380     -11.408  -9.738  -5.846  1.00  1.00           N  
ATOM   2057  CA  GLY A 380     -10.445 -10.081  -6.851  1.00  1.00           C  
ATOM   2058  C   GLY A 380      -9.947 -11.467  -6.625  1.00  1.00           C  
ATOM   2059  O   GLY A 380      -9.801 -12.230  -7.575  1.00  1.00           O  
ATOM   2060  N   VAL A 381      -9.667 -11.824  -5.361  1.00  1.00           N  
ATOM   2061  CA  VAL A 381      -9.104 -13.101  -5.061  1.00  1.00           C  
ATOM   2062  C   VAL A 381     -10.091 -14.176  -5.391  1.00  1.00           C  
ATOM   2063  O   VAL A 381      -9.699 -15.210  -5.921  1.00  1.00           O  
ATOM   2064  CB  VAL A 381      -8.658 -13.210  -3.638  1.00  1.00           C  
ATOM   2065  CG1 VAL A 381      -8.083 -14.620  -3.428  1.00  1.00           C  
ATOM   2066  CG2 VAL A 381      -7.650 -12.077  -3.375  1.00  1.00           C  
ATOM   2067  N   ALA A 382     -11.393 -13.969  -5.099  1.00  1.00           N  
ATOM   2068  CA  ALA A 382     -12.379 -14.971  -5.369  1.00  1.00           C  
ATOM   2069  C   ALA A 382     -12.456 -15.209  -6.841  1.00  1.00           C  
ATOM   2070  O   ALA A 382     -12.567 -16.353  -7.273  1.00  1.00           O  
ATOM   2071  CB  ALA A 382     -13.786 -14.609  -4.885  1.00  1.00           C  
ATOM   2072  N   VAL A 383     -12.397 -14.135  -7.652  1.00  1.00           N  
ATOM   2073  CA  VAL A 383     -12.492 -14.300  -9.070  1.00  1.00           C  
ATOM   2074  C   VAL A 383     -11.356 -15.130  -9.529  1.00  1.00           C  
ATOM   2075  O   VAL A 383     -11.550 -16.047 -10.322  1.00  1.00           O  
ATOM   2076  CB  VAL A 383     -12.381 -13.039  -9.866  1.00  1.00           C  
ATOM   2077  CG1 VAL A 383     -12.262 -13.457 -11.340  1.00  1.00           C  
ATOM   2078  CG2 VAL A 383     -13.594 -12.141  -9.577  1.00  1.00           C  
ATOM   2079  N   THR A 384     -10.130 -14.832  -9.064  1.00  1.00           N  
ATOM   2080  CA  THR A 384      -9.061 -15.609  -9.588  1.00  1.00           C  
ATOM   2081  C   THR A 384      -9.091 -17.016  -9.140  1.00  1.00           C  
ATOM   2082  O   THR A 384      -8.733 -17.893  -9.920  1.00  1.00           O  
ATOM   2083  CB  THR A 384      -7.696 -15.035  -9.539  1.00  1.00           C  
ATOM   2084  CG2 THR A 384      -7.334 -14.600  -8.137  1.00  1.00           C  
ATOM   2085  OG1 THR A 384      -6.787 -15.977 -10.084  1.00  1.00           O  
ATOM   2086  N   SER A 385      -9.509 -17.288  -7.894  1.00  1.00           N  
ATOM   2087  CA  SER A 385      -9.545 -18.650  -7.466  1.00  1.00           C  
ATOM   2088  C   SER A 385     -10.520 -19.398  -8.314  1.00  1.00           C  
ATOM   2089  O   SER A 385     -10.245 -20.525  -8.718  1.00  1.00           O  
ATOM   2090  CB  SER A 385      -9.969 -18.821  -5.999  1.00  1.00           C  
ATOM   2091  OG  SER A 385      -8.924 -18.386  -5.144  1.00  1.00           O  
ATOM   2092  N   SER A 386     -11.680 -18.790  -8.626  1.00  1.00           N  
ATOM   2093  CA  SER A 386     -12.672 -19.488  -9.381  1.00  1.00           C  
ATOM   2094  C   SER A 386     -12.145 -19.794 -10.742  1.00  1.00           C  
ATOM   2095  O   SER A 386     -12.356 -20.892 -11.247  1.00  1.00           O  
ATOM   2096  CB  SER A 386     -13.981 -18.711  -9.535  1.00  1.00           C  
ATOM   2097  OG  SER A 386     -14.972 -19.586 -10.046  1.00  1.00           O  
ATOM   2098  N   THR A 387     -11.425 -18.841 -11.364  1.00  1.00           N  
ATOM   2099  CA  THR A 387     -10.944 -19.032 -12.698  1.00  1.00           C  
ATOM   2100  C   THR A 387      -9.968 -20.167 -12.695  1.00  1.00           C  
ATOM   2101  O   THR A 387      -9.986 -21.001 -13.598  1.00  1.00           O  
ATOM   2102  CB  THR A 387     -10.299 -17.796 -13.272  1.00  1.00           C  
ATOM   2103  CG2 THR A 387      -8.848 -17.696 -12.789  1.00  1.00           C  
ATOM   2104  OG1 THR A 387     -10.309 -17.843 -14.688  1.00  1.00           O  
ATOM   2105  N   SER A 388      -9.102 -20.245 -11.664  1.00  1.00           N  
ATOM   2106  CA  SER A 388      -8.077 -21.238 -11.635  1.00  1.00           C  
ATOM   2107  C   SER A 388      -8.714 -22.578 -11.506  1.00  1.00           C  
ATOM   2108  O   SER A 388      -8.334 -23.515 -12.202  1.00  1.00           O  
ATOM   2109  CB  SER A 388      -7.087 -21.037 -10.472  1.00  1.00           C  
ATOM   2110  OG  SER A 388      -6.046 -22.000 -10.548  1.00  1.00           O  
ATOM   2111  N   ILE A 389      -9.719 -22.709 -10.623  1.00  1.00           N  
ATOM   2112  CA  ILE A 389     -10.287 -23.999 -10.424  1.00  1.00           C  
ATOM   2113  C   ILE A 389     -10.998 -24.436 -11.677  1.00  1.00           C  
ATOM   2114  O   ILE A 389     -10.884 -25.586 -12.091  1.00  1.00           O  
ATOM   2115  CB  ILE A 389     -11.126 -24.068  -9.182  1.00  1.00           C  
ATOM   2116  CG1 ILE A 389     -11.227 -25.519  -8.696  1.00  1.00           C  
ATOM   2117  CG2 ILE A 389     -12.460 -23.354  -9.416  1.00  1.00           C  
ATOM   2118  CD1 ILE A 389     -11.823 -26.503  -9.688  1.00  1.00           C  
ATOM   2119  N   ILE A 390     -11.734 -23.527 -12.342  1.00  1.00           N  
ATOM   2120  CA  ILE A 390     -12.432 -23.867 -13.546  1.00  1.00           C  
ATOM   2121  C   ILE A 390     -11.459 -24.223 -14.653  1.00  1.00           C  
ATOM   2122  O   ILE A 390     -11.759 -25.101 -15.459  1.00  1.00           O  
ATOM   2123  CB  ILE A 390     -13.486 -22.838 -13.890  1.00  1.00           C  
ATOM   2124  CG1 ILE A 390     -14.337 -23.240 -15.111  1.00  1.00           C  
ATOM   2125  CG2 ILE A 390     -12.859 -21.441 -13.882  1.00  1.00           C  
ATOM   2126  CD1 ILE A 390     -13.604 -23.325 -16.448  1.00  1.00           C  
ATOM   2127  N   PHE A 391     -10.294 -23.551 -14.798  1.00  1.00           N  
ATOM   2128  CA  PHE A 391      -9.368 -24.052 -15.797  1.00  1.00           C  
ATOM   2129  C   PHE A 391      -7.944 -23.927 -15.358  1.00  1.00           C  
ATOM   2130  O   PHE A 391      -7.428 -22.826 -15.193  1.00  1.00           O  
ATOM   2131  CB  PHE A 391      -9.402 -23.393 -17.193  1.00  1.00           C  
ATOM   2132  CG  PHE A 391     -10.442 -24.041 -18.045  1.00  1.00           C  
ATOM   2133  CD1 PHE A 391     -10.334 -25.374 -18.364  1.00  1.00           C  
ATOM   2134  CD2 PHE A 391     -11.484 -23.324 -18.584  1.00  1.00           C  
ATOM   2135  CE1 PHE A 391     -11.274 -25.984 -19.160  1.00  1.00           C  
ATOM   2136  CE2 PHE A 391     -12.429 -23.921 -19.379  1.00  1.00           C  
ATOM   2137  CZ  PHE A 391     -12.327 -25.260 -19.665  1.00  1.00           C  
ATOM   2138  N   GLY A 392      -7.258 -25.077 -15.209  1.00  1.00           N  
ATOM   2139  CA  GLY A 392      -5.869 -25.139 -14.851  1.00  1.00           C  
ATOM   2140  C   GLY A 392      -5.028 -24.623 -15.984  1.00  1.00           C  
ATOM   2141  O   GLY A 392      -3.944 -24.082 -15.768  1.00  1.00           O  
ATOM   2142  N   ARG A 393      -5.499 -24.814 -17.234  1.00  1.00           N  
ATOM   2143  CA  ARG A 393      -4.720 -24.481 -18.401  1.00  1.00           C  
ATOM   2144  C   ARG A 393      -4.287 -23.063 -18.289  1.00  1.00           C  
ATOM   2145  O   ARG A 393      -5.132 -22.234 -17.961  1.00  1.00           O  
ATOM   2146  CB  ARG A 393      -5.511 -24.603 -19.716  1.00  1.00           C  
ATOM   2147  CG  ARG A 393      -5.925 -26.035 -20.050  1.00  1.00           C  
ATOM   2148  CD  ARG A 393      -6.799 -26.142 -21.301  1.00  1.00           C  
ATOM   2149  NE  ARG A 393      -5.988 -25.688 -22.465  1.00  1.00           N  
ATOM   2150  CZ  ARG A 393      -6.472 -25.841 -23.732  1.00  1.00           C  
ATOM   2151  NH1 ARG A 393      -7.692 -26.419 -23.930  1.00  1.00           N1+
ATOM   2152  NH2 ARG A 393      -5.737 -25.416 -24.801  1.00  1.00           N  
ATOM   2153  N   VAL A 394      -2.984 -22.777 -18.602  1.00  1.00           N  
ATOM   2154  CA  VAL A 394      -2.367 -21.470 -18.467  1.00  1.00           C  
ATOM   2155  C   VAL A 394      -2.895 -20.914 -17.180  1.00  1.00           C  
ATOM   2156  O   VAL A 394      -3.898 -20.205 -17.160  1.00  1.00           O  
ATOM   2157  CB  VAL A 394      -2.601 -20.534 -19.627  1.00  1.00           C  
ATOM   2158  CG1 VAL A 394      -1.852 -21.100 -20.846  1.00  1.00           C  
ATOM   2159  CG2 VAL A 394      -4.109 -20.368 -19.881  1.00  1.00           C  
ATOM   2160  N   ILE A 395      -2.200 -21.186 -16.060  1.00  1.00           N  
ATOM   2161  CA  ILE A 395      -2.939 -21.197 -14.829  1.00  1.00           C  
ATOM   2162  C   ILE A 395      -3.797 -20.008 -14.472  1.00  1.00           C  
ATOM   2163  O   ILE A 395      -5.001 -20.113 -14.678  1.00  1.00           O  
ATOM   2164  CB  ILE A 395      -2.069 -21.476 -13.637  1.00  1.00           C  
ATOM   2165  CG1 ILE A 395      -2.942 -21.610 -12.378  1.00  1.00           C  
ATOM   2166  CG2 ILE A 395      -0.982 -20.392 -13.549  1.00  1.00           C  
ATOM   2167  CD1 ILE A 395      -2.195 -22.155 -11.161  1.00  1.00           C  
ATOM   2168  N   SER A 396      -3.264 -18.823 -14.125  1.00  1.00           N  
ATOM   2169  CA  SER A 396      -4.118 -17.803 -13.545  1.00  1.00           C  
ATOM   2170  C   SER A 396      -4.973 -17.033 -14.510  1.00  1.00           C  
ATOM   2171  O   SER A 396      -5.357 -15.906 -14.198  1.00  1.00           O  
ATOM   2172  CB  SER A 396      -3.382 -16.775 -12.672  1.00  1.00           C  
ATOM   2173  OG  SER A 396      -2.942 -17.392 -11.471  1.00  1.00           O  
ATOM   2174  N   ASN A 397      -5.283 -17.550 -15.709  1.00  1.00           N  
ATOM   2175  CA  ASN A 397      -6.069 -16.707 -16.569  1.00  1.00           C  
ATOM   2176  C   ASN A 397      -7.523 -16.695 -16.253  1.00  1.00           C  
ATOM   2177  O   ASN A 397      -8.129 -17.743 -16.057  1.00  1.00           O  
ATOM   2178  CB  ASN A 397      -5.908 -17.002 -18.059  1.00  1.00           C  
ATOM   2179  CG  ASN A 397      -4.707 -16.195 -18.501  1.00  1.00           C  
ATOM   2180  ND2 ASN A 397      -4.313 -16.358 -19.790  1.00  1.00           N  
ATOM   2181  OD1 ASN A 397      -4.156 -15.414 -17.728  1.00  1.00           O  
ATOM   2182  N   PRO A 398      -8.074 -15.514 -16.069  1.00  1.00           N  
ATOM   2183  CA  PRO A 398      -9.502 -15.332 -16.035  1.00  1.00           C  
ATOM   2184  C   PRO A 398      -9.875 -15.173 -17.473  1.00  1.00           C  
ATOM   2185  O   PRO A 398     -10.987 -15.487 -17.892  1.00  1.00           O  
ATOM   2186  CB  PRO A 398      -9.759 -14.034 -15.274  1.00  1.00           C  
ATOM   2187  CG  PRO A 398      -8.429 -13.277 -15.369  1.00  1.00           C  
ATOM   2188  CD  PRO A 398      -7.374 -14.394 -15.475  1.00  1.00           C  
ATOM   2189  N   ILE A 399      -8.939 -14.620 -18.258  1.00  1.00           N  
ATOM   2190  CA  ILE A 399      -9.244 -14.383 -19.629  1.00  1.00           C  
ATOM   2191  C   ILE A 399      -9.353 -15.710 -20.304  1.00  1.00           C  
ATOM   2192  O   ILE A 399     -10.181 -15.915 -21.189  1.00  1.00           O  
ATOM   2193  CB  ILE A 399      -8.261 -13.504 -20.352  1.00  1.00           C  
ATOM   2194  CG1 ILE A 399      -6.865 -14.130 -20.413  1.00  1.00           C  
ATOM   2195  CG2 ILE A 399      -8.291 -12.120 -19.684  1.00  1.00           C  
ATOM   2196  CD1 ILE A 399      -5.954 -13.400 -21.397  1.00  1.00           C  
ATOM   2197  N   GLU A 400      -8.500 -16.661 -19.897  1.00  1.00           N  
ATOM   2198  CA  GLU A 400      -8.504 -17.938 -20.541  1.00  1.00           C  
ATOM   2199  C   GLU A 400      -9.838 -18.577 -20.334  1.00  1.00           C  
ATOM   2200  O   GLU A 400     -10.433 -19.122 -21.261  1.00  1.00           O  
ATOM   2201  CB  GLU A 400      -7.442 -18.886 -19.964  1.00  1.00           C  
ATOM   2202  CG  GLU A 400      -7.204 -20.129 -20.821  1.00  1.00           C  
ATOM   2203  CD  GLU A 400      -6.387 -19.698 -22.029  1.00  1.00           C  
ATOM   2204  OE1 GLU A 400      -6.211 -18.463 -22.209  1.00  1.00           O  
ATOM   2205  OE2 GLU A 400      -5.928 -20.593 -22.787  1.00  1.00           O1-
ATOM   2206  N   LEU A 401     -10.346 -18.495 -19.095  1.00  1.00           N  
ATOM   2207  CA  LEU A 401     -11.568 -19.114 -18.696  1.00  1.00           C  
ATOM   2208  C   LEU A 401     -12.713 -18.501 -19.439  1.00  1.00           C  
ATOM   2209  O   LEU A 401     -13.592 -19.212 -19.921  1.00  1.00           O  
ATOM   2210  CB  LEU A 401     -11.742 -18.993 -17.177  1.00  1.00           C  
ATOM   2211  CG  LEU A 401     -10.826 -19.965 -16.397  1.00  1.00           C  
ATOM   2212  CD1 LEU A 401     -11.402 -21.368 -16.411  1.00  1.00           C  
ATOM   2213  CD2 LEU A 401      -9.387 -20.011 -16.925  1.00  1.00           C  
ATOM   2214  N   LEU A 402     -12.736 -17.164 -19.574  1.00  1.00           N  
ATOM   2215  CA  LEU A 402     -13.806 -16.538 -20.283  1.00  1.00           C  
ATOM   2216  C   LEU A 402     -13.758 -16.921 -21.729  1.00  1.00           C  
ATOM   2217  O   LEU A 402     -14.805 -17.133 -22.332  1.00  1.00           O  
ATOM   2218  CB  LEU A 402     -13.851 -15.017 -20.103  1.00  1.00           C  
ATOM   2219  CG  LEU A 402     -14.436 -14.619 -18.729  1.00  1.00           C  
ATOM   2220  CD1 LEU A 402     -15.937 -14.938 -18.664  1.00  1.00           C  
ATOM   2221  CD2 LEU A 402     -13.684 -15.268 -17.557  1.00  1.00           C  
ATOM   2222  N   GLY A 403     -12.552 -17.030 -22.322  1.00  1.00           N  
ATOM   2223  CA  GLY A 403     -12.411 -17.402 -23.706  1.00  1.00           C  
ATOM   2224  C   GLY A 403     -12.948 -18.793 -23.887  1.00  1.00           C  
ATOM   2225  O   GLY A 403     -13.542 -19.122 -24.913  1.00  1.00           O  
ATOM   2226  N   GLN A 404     -12.716 -19.663 -22.890  1.00  1.00           N  
ATOM   2227  CA  GLN A 404     -13.175 -21.024 -22.936  1.00  1.00           C  
ATOM   2228  C   GLN A 404     -14.675 -20.970 -22.951  1.00  1.00           C  
ATOM   2229  O   GLN A 404     -15.338 -21.809 -23.555  1.00  1.00           O  
ATOM   2230  CB  GLN A 404     -12.789 -21.797 -21.661  1.00  1.00           C  
ATOM   2231  CG  GLN A 404     -11.283 -21.877 -21.385  1.00  1.00           C  
ATOM   2232  CD  GLN A 404     -10.751 -23.206 -21.901  1.00  1.00           C  
ATOM   2233  NE2 GLN A 404      -9.420 -23.265 -22.172  1.00  1.00           N  
ATOM   2234  OE1 GLN A 404     -11.500 -24.171 -22.046  1.00  1.00           O  
ATOM   2235  N   ILE A 405     -15.236 -20.004 -22.203  1.00  1.00           N  
ATOM   2236  CA  ILE A 405     -16.646 -19.732 -22.099  1.00  1.00           C  
ATOM   2237  C   ILE A 405     -17.171 -19.205 -23.403  1.00  1.00           C  
ATOM   2238  O   ILE A 405     -18.225 -19.646 -23.861  1.00  1.00           O  
ATOM   2239  CB  ILE A 405     -16.898 -18.689 -21.066  1.00  1.00           C  
ATOM   2240  CG1 ILE A 405     -16.658 -19.281 -19.670  1.00  1.00           C  
ATOM   2241  CG2 ILE A 405     -18.272 -18.066 -21.329  1.00  1.00           C  
ATOM   2242  CD1 ILE A 405     -16.593 -18.236 -18.560  1.00  1.00           C  
ATOM   2243  N   GLY A 406     -16.432 -18.260 -24.033  1.00  1.00           N  
ATOM   2244  CA  GLY A 406     -16.749 -17.810 -25.360  1.00  1.00           C  
ATOM   2245  C   GLY A 406     -17.491 -16.507 -25.631  1.00  1.00           C  
ATOM   2246  O   GLY A 406     -18.714 -16.502 -25.758  1.00  1.00           O  
ATOM   2247  N   GLY A 407     -16.749 -15.365 -25.762  1.00  1.00           N  
ATOM   2248  CA  GLY A 407     -17.309 -14.110 -26.234  1.00  1.00           C  
ATOM   2249  C   GLY A 407     -16.183 -13.259 -26.765  1.00  1.00           C  
ATOM   2250  O   GLY A 407     -15.156 -13.125 -26.105  1.00  1.00           O  
ATOM   2251  N   LEU A 408     -16.321 -12.726 -28.009  1.00  1.00           N  
ATOM   2252  CA  LEU A 408     -15.339 -11.851 -28.613  1.00  1.00           C  
ATOM   2253  C   LEU A 408     -15.396 -10.466 -28.038  1.00  1.00           C  
ATOM   2254  O   LEU A 408     -14.372  -9.894 -27.668  1.00  1.00           O  
ATOM   2255  CB  LEU A 408     -15.504 -11.749 -30.142  1.00  1.00           C  
ATOM   2256  CG  LEU A 408     -14.434 -10.909 -30.879  1.00  1.00           C  
ATOM   2257  CD1 LEU A 408     -14.590  -9.395 -30.651  1.00  1.00           C  
ATOM   2258  CD2 LEU A 408     -13.023 -11.417 -30.549  1.00  1.00           C  
ATOM   2259  N   ALA A 409     -16.612  -9.889 -27.963  1.00  1.00           N  
ATOM   2260  CA  ALA A 409     -16.802  -8.553 -27.471  1.00  1.00           C  
ATOM   2261  C   ALA A 409     -16.385  -8.595 -26.048  1.00  1.00           C  
ATOM   2262  O   ALA A 409     -15.779  -7.668 -25.512  1.00  1.00           O  
ATOM   2263  CB  ALA A 409     -18.271  -8.100 -27.519  1.00  1.00           C  
ATOM   2264  N   THR A 410     -16.701  -9.724 -25.407  1.00  1.00           N  
ATOM   2265  CA  THR A 410     -16.398  -9.896 -24.029  1.00  1.00           C  
ATOM   2266  C   THR A 410     -14.919  -9.785 -23.881  1.00  1.00           C  
ATOM   2267  O   THR A 410     -14.422  -9.227 -22.906  1.00  1.00           O  
ATOM   2268  CB  THR A 410     -16.819 -11.235 -23.517  1.00  1.00           C  
ATOM   2269  CG2 THR A 410     -16.464 -11.307 -22.027  1.00  1.00           C  
ATOM   2270  OG1 THR A 410     -18.217 -11.407 -23.694  1.00  1.00           O  
ATOM   2271  N   THR A 411     -14.182 -10.316 -24.866  1.00  1.00           N  
ATOM   2272  CA  THR A 411     -12.753 -10.337 -24.862  1.00  1.00           C  
ATOM   2273  C   THR A 411     -12.241  -8.940 -24.782  1.00  1.00           C  
ATOM   2274  O   THR A 411     -11.435  -8.617 -23.911  1.00  1.00           O  
ATOM   2275  CB  THR A 411     -12.257 -10.837 -26.171  1.00  1.00           C  
ATOM   2276  CG2 THR A 411     -10.726 -10.823 -26.152  1.00  1.00           C  
ATOM   2277  OG1 THR A 411     -12.766 -12.135 -26.426  1.00  1.00           O  
ATOM   2278  N   LEU A 412     -12.704  -8.065 -25.695  1.00  1.00           N  
ATOM   2279  CA  LEU A 412     -12.204  -6.728 -25.663  1.00  1.00           C  
ATOM   2280  C   LEU A 412     -12.637  -6.052 -24.409  1.00  1.00           C  
ATOM   2281  O   LEU A 412     -11.910  -5.228 -23.858  1.00  1.00           O  
ATOM   2282  CB  LEU A 412     -12.510  -5.823 -26.870  1.00  1.00           C  
ATOM   2283  CG  LEU A 412     -11.599  -6.116 -28.078  1.00  1.00           C  
ATOM   2284  CD1 LEU A 412     -11.687  -4.997 -29.128  1.00  1.00           C  
ATOM   2285  CD2 LEU A 412     -10.153  -6.402 -27.638  1.00  1.00           C  
ATOM   2286  N   LEU A 413     -13.840  -6.366 -23.907  1.00  1.00           N  
ATOM   2287  CA  LEU A 413     -14.242  -5.710 -22.696  1.00  1.00           C  
ATOM   2288  C   LEU A 413     -13.266  -6.039 -21.612  1.00  1.00           C  
ATOM   2289  O   LEU A 413     -12.857  -5.160 -20.859  1.00  1.00           O  
ATOM   2290  CB  LEU A 413     -15.628  -6.152 -22.194  1.00  1.00           C  
ATOM   2291  CG  LEU A 413     -16.790  -5.474 -22.930  1.00  1.00           C  
ATOM   2292  CD1 LEU A 413     -18.150  -5.950 -22.395  1.00  1.00           C  
ATOM   2293  CD2 LEU A 413     -16.647  -3.947 -22.841  1.00  1.00           C  
ATOM   2294  N   ALA A 414     -12.859  -7.317 -21.516  1.00  1.00           N  
ATOM   2295  CA  ALA A 414     -11.962  -7.766 -20.491  1.00  1.00           C  
ATOM   2296  C   ALA A 414     -10.648  -7.065 -20.641  1.00  1.00           C  
ATOM   2297  O   ALA A 414     -10.033  -6.631 -19.668  1.00  1.00           O  
ATOM   2298  CB  ALA A 414     -11.670  -9.276 -20.579  1.00  1.00           C  
ATOM   2299  N   ILE A 415     -10.163  -6.932 -21.883  1.00  1.00           N  
ATOM   2300  CA  ILE A 415      -8.884  -6.312 -22.043  1.00  1.00           C  
ATOM   2301  C   ILE A 415      -8.975  -4.874 -21.628  1.00  1.00           C  
ATOM   2302  O   ILE A 415      -8.054  -4.334 -21.016  1.00  1.00           O  
ATOM   2303  CB  ILE A 415      -8.328  -6.433 -23.426  1.00  1.00           C  
ATOM   2304  CG1 ILE A 415      -6.854  -5.993 -23.431  1.00  1.00           C  
ATOM   2305  CG2 ILE A 415      -9.254  -5.672 -24.380  1.00  1.00           C  
ATOM   2306  CD1 ILE A 415      -5.941  -6.900 -22.608  1.00  1.00           C  
ATOM   2307  N   VAL A 416     -10.094  -4.203 -21.954  1.00  1.00           N  
ATOM   2308  CA  VAL A 416     -10.234  -2.818 -21.605  1.00  1.00           C  
ATOM   2309  C   VAL A 416     -10.204  -2.686 -20.111  1.00  1.00           C  
ATOM   2310  O   VAL A 416      -9.544  -1.798 -19.577  1.00  1.00           O  
ATOM   2311  CB  VAL A 416     -11.530  -2.240 -22.094  1.00  1.00           C  
ATOM   2312  CG1 VAL A 416     -11.663  -0.800 -21.574  1.00  1.00           C  
ATOM   2313  CG2 VAL A 416     -11.563  -2.356 -23.627  1.00  1.00           C  
ATOM   2314  N   GLY A 417     -10.915  -3.581 -19.397  1.00  1.00           N  
ATOM   2315  CA  GLY A 417     -11.014  -3.533 -17.968  1.00  1.00           C  
ATOM   2316  C   GLY A 417      -9.664  -3.736 -17.355  1.00  1.00           C  
ATOM   2317  O   GLY A 417      -9.327  -3.076 -16.374  1.00  1.00           O  
ATOM   2318  N   ILE A 418      -8.860  -4.669 -17.905  1.00  1.00           N  
ATOM   2319  CA  ILE A 418      -7.574  -4.963 -17.347  1.00  1.00           C  
ATOM   2320  C   ILE A 418      -6.703  -3.757 -17.472  1.00  1.00           C  
ATOM   2321  O   ILE A 418      -5.981  -3.417 -16.536  1.00  1.00           O  
ATOM   2322  CB  ILE A 418      -6.867  -6.141 -17.972  1.00  1.00           C  
ATOM   2323  CG1 ILE A 418      -5.723  -6.606 -17.056  1.00  1.00           C  
ATOM   2324  CG2 ILE A 418      -6.385  -5.767 -19.382  1.00  1.00           C  
ATOM   2325  CD1 ILE A 418      -5.138  -7.963 -17.448  1.00  1.00           C  
ATOM   2326  N   SER A 419      -6.760  -3.072 -18.633  1.00  1.00           N  
ATOM   2327  CA  SER A 419      -5.935  -1.930 -18.885  1.00  1.00           C  
ATOM   2328  C   SER A 419      -6.285  -0.869 -17.892  1.00  1.00           C  
ATOM   2329  O   SER A 419      -5.392  -0.229 -17.340  1.00  1.00           O  
ATOM   2330  CB  SER A 419      -6.129  -1.333 -20.291  1.00  1.00           C  
ATOM   2331  OG  SER A 419      -5.278  -0.209 -20.473  1.00  1.00           O  
ATOM   2332  N   LEU A 420      -7.593  -0.670 -17.627  1.00  1.00           N  
ATOM   2333  CA  LEU A 420      -8.023   0.364 -16.731  1.00  1.00           C  
ATOM   2334  C   LEU A 420      -7.516   0.070 -15.359  1.00  1.00           C  
ATOM   2335  O   LEU A 420      -7.039   0.969 -14.672  1.00  1.00           O  
ATOM   2336  CB  LEU A 420      -9.547   0.498 -16.611  1.00  1.00           C  
ATOM   2337  CG  LEU A 420      -9.955   1.615 -15.630  1.00  1.00           C  
ATOM   2338  CD1 LEU A 420      -9.526   2.998 -16.140  1.00  1.00           C  
ATOM   2339  CD2 LEU A 420     -11.446   1.544 -15.289  1.00  1.00           C  
ATOM   2340  N   ALA A 421      -7.603  -1.204 -14.930  1.00  1.00           N  
ATOM   2341  CA  ALA A 421      -7.200  -1.583 -13.611  1.00  1.00           C  
ATOM   2342  C   ALA A 421      -5.742  -1.306 -13.458  1.00  1.00           C  
ATOM   2343  O   ALA A 421      -5.313  -0.791 -12.427  1.00  1.00           O  
ATOM   2344  CB  ALA A 421      -7.425  -3.077 -13.319  1.00  1.00           C  
ATOM   2345  N   THR A 422      -4.951  -1.631 -14.499  1.00  1.00           N  
ATOM   2346  CA  THR A 422      -3.530  -1.460 -14.486  1.00  1.00           C  
ATOM   2347  C   THR A 422      -3.217  -0.015 -14.320  1.00  1.00           C  
ATOM   2348  O   THR A 422      -2.373   0.334 -13.498  1.00  1.00           O  
ATOM   2349  CB  THR A 422      -2.886  -1.910 -15.762  1.00  1.00           C  
ATOM   2350  CG2 THR A 422      -1.381  -1.633 -15.696  1.00  1.00           C  
ATOM   2351  OG1 THR A 422      -3.119  -3.295 -15.963  1.00  1.00           O  
ATOM   2352  N   LEU A 423      -3.887   0.875 -15.081  1.00  1.00           N  
ATOM   2353  CA  LEU A 423      -3.524   2.250 -14.949  1.00  1.00           C  
ATOM   2354  C   LEU A 423      -3.884   2.784 -13.610  1.00  1.00           C  
ATOM   2355  O   LEU A 423      -3.144   3.602 -13.072  1.00  1.00           O  
ATOM   2356  CB  LEU A 423      -3.972   3.226 -16.043  1.00  1.00           C  
ATOM   2357  CG  LEU A 423      -3.154   3.034 -17.331  1.00  1.00           C  
ATOM   2358  CD1 LEU A 423      -3.225   4.278 -18.227  1.00  1.00           C  
ATOM   2359  CD2 LEU A 423      -1.718   2.593 -17.018  1.00  1.00           C  
ATOM   2360  N   THR A 424      -5.018   2.356 -13.028  1.00  1.00           N  
ATOM   2361  CA  THR A 424      -5.371   2.858 -11.737  1.00  1.00           C  
ATOM   2362  C   THR A 424      -4.275   2.492 -10.772  1.00  1.00           C  
ATOM   2363  O   THR A 424      -3.781   3.320 -10.011  1.00  1.00           O  
ATOM   2364  CB  THR A 424      -6.649   2.255 -11.232  1.00  1.00           C  
ATOM   2365  CG2 THR A 424      -6.921   2.731  -9.810  1.00  1.00           C  
ATOM   2366  OG1 THR A 424      -7.729   2.612 -12.078  1.00  1.00           O  
ATOM   2367  N   THR A 425      -3.855   1.220 -10.803  1.00  1.00           N  
ATOM   2368  CA  THR A 425      -2.947   0.641  -9.863  1.00  1.00           C  
ATOM   2369  C   THR A 425      -1.497   0.995  -9.986  1.00  1.00           C  
ATOM   2370  O   THR A 425      -0.798   0.892  -8.985  1.00  1.00           O  
ATOM   2371  CB  THR A 425      -3.064  -0.844  -9.874  1.00  1.00           C  
ATOM   2372  CG2 THR A 425      -2.194  -1.451  -8.761  1.00  1.00           C  
ATOM   2373  OG1 THR A 425      -4.421  -1.175  -9.647  1.00  1.00           O  
ATOM   2374  N   ASN A 426      -0.955   1.273 -11.189  1.00  1.00           N  
ATOM   2375  CA  ASN A 426       0.492   1.420 -11.247  1.00  1.00           C  
ATOM   2376  C   ASN A 426       1.112   2.752 -10.903  1.00  1.00           C  
ATOM   2377  O   ASN A 426       2.152   2.774 -10.247  1.00  1.00           O  
ATOM   2378  CB  ASN A 426       1.174   0.887 -12.520  1.00  1.00           C  
ATOM   2379  CG  ASN A 426       1.001   1.814 -13.698  1.00  1.00           C  
ATOM   2380  ND2 ASN A 426       0.000   1.531 -14.574  1.00  1.00           N  
ATOM   2381  OD1 ASN A 426       1.789   2.748 -13.840  1.00  1.00           O  
ATOM   2382  N   ILE A 427       0.544   3.895 -11.352  1.00  1.00           N  
ATOM   2383  CA  ILE A 427       1.213   5.158 -11.150  1.00  1.00           C  
ATOM   2384  C   ILE A 427       1.242   5.502  -9.691  1.00  1.00           C  
ATOM   2385  O   ILE A 427       2.263   5.956  -9.183  1.00  1.00           O  
ATOM   2386  CB  ILE A 427       0.623   6.322 -11.902  1.00  1.00           C  
ATOM   2387  CG1 ILE A 427       0.568   6.073 -13.408  1.00  1.00           C  
ATOM   2388  CG2 ILE A 427       1.499   7.538 -11.615  1.00  1.00           C  
ATOM   2389  CD1 ILE A 427      -0.025   7.247 -14.182  1.00  1.00           C  
ATOM   2390  N   ALA A 428       0.115   5.301  -8.979  1.00  1.00           N  
ATOM   2391  CA  ALA A 428       0.031   5.620  -7.584  1.00  1.00           C  
ATOM   2392  C   ALA A 428       0.998   4.752  -6.857  1.00  1.00           C  
ATOM   2393  O   ALA A 428       1.701   5.199  -5.955  1.00  1.00           O  
ATOM   2394  CB  ALA A 428      -1.362   5.379  -6.980  1.00  1.00           C  
ATOM   2395  N   ALA A 429       1.065   3.476  -7.262  1.00  1.00           N  
ATOM   2396  CA  ALA A 429       1.976   2.547  -6.686  1.00  1.00           C  
ATOM   2397  C   ALA A 429       3.334   3.045  -7.097  1.00  1.00           C  
ATOM   2398  O   ALA A 429       3.845   3.995  -6.514  1.00  1.00           O  
ATOM   2399  CB  ALA A 429       1.795   1.108  -7.198  1.00  1.00           C  
ATOM   2400  N   ASN A 430       3.966   2.464  -8.131  1.00  1.00           N  
ATOM   2401  CA  ASN A 430       5.347   2.807  -8.289  1.00  1.00           C  
ATOM   2402  C   ASN A 430       5.786   4.247  -8.403  1.00  1.00           C  
ATOM   2403  O   ASN A 430       6.204   4.789  -7.389  1.00  1.00           O  
ATOM   2404  CB  ASN A 430       6.103   2.138  -9.432  1.00  1.00           C  
ATOM   2405  CG  ASN A 430       7.463   2.849  -9.382  1.00  1.00           C  
ATOM   2406  ND2 ASN A 430       7.847   3.466 -10.529  1.00  1.00           N  
ATOM   2407  OD1 ASN A 430       8.144   2.922  -8.357  1.00  1.00           O  
ATOM   2408  N   VAL A 431       5.595   4.938  -9.543  1.00  1.00           N  
ATOM   2409  CA  VAL A 431       6.358   6.128  -9.886  1.00  1.00           C  
ATOM   2410  C   VAL A 431       6.385   7.300  -8.945  1.00  1.00           C  
ATOM   2411  O   VAL A 431       7.402   7.992  -8.923  1.00  1.00           O  
ATOM   2412  CB  VAL A 431       6.040   6.660 -11.260  1.00  1.00           C  
ATOM   2413  CG1 VAL A 431       6.634   5.691 -12.296  1.00  1.00           C  
ATOM   2414  CG2 VAL A 431       4.518   6.854 -11.396  1.00  1.00           C  
ATOM   2415  N   VAL A 432       5.315   7.604  -8.189  1.00  1.00           N  
ATOM   2416  CA  VAL A 432       5.293   8.777  -7.349  1.00  1.00           C  
ATOM   2417  C   VAL A 432       6.399   8.726  -6.325  1.00  1.00           C  
ATOM   2418  O   VAL A 432       6.991   9.749  -5.974  1.00  1.00           O  
ATOM   2419  CB  VAL A 432       3.991   8.957  -6.621  1.00  1.00           C  
ATOM   2420  CG1 VAL A 432       2.864   9.117  -7.655  1.00  1.00           C  
ATOM   2421  CG2 VAL A 432       3.795   7.779  -5.658  1.00  1.00           C  
ATOM   2422  N   ALA A 433       6.697   7.542  -5.770  1.00  1.00           N  
ATOM   2423  CA  ALA A 433       7.744   7.501  -4.788  1.00  1.00           C  
ATOM   2424  C   ALA A 433       9.052   7.868  -5.423  1.00  1.00           C  
ATOM   2425  O   ALA A 433       9.820   8.626  -4.832  1.00  1.00           O  
ATOM   2426  CB  ALA A 433       7.893   6.126  -4.117  1.00  1.00           C  
ATOM   2427  N   PRO A 434       9.349   7.364  -6.596  1.00  1.00           N  
ATOM   2428  CA  PRO A 434      10.600   7.692  -7.219  1.00  1.00           C  
ATOM   2429  C   PRO A 434      10.733   9.137  -7.560  1.00  1.00           C  
ATOM   2430  O   PRO A 434      11.833   9.670  -7.431  1.00  1.00           O  
ATOM   2431  CB  PRO A 434      10.759   6.730  -8.385  1.00  1.00           C  
ATOM   2432  CG  PRO A 434      10.000   5.478  -7.910  1.00  1.00           C  
ATOM   2433  CD  PRO A 434       8.913   6.025  -6.967  1.00  1.00           C  
ATOM   2434  N   ALA A 435       9.636   9.785  -7.985  1.00  1.00           N  
ATOM   2435  CA  ALA A 435       9.648  11.158  -8.360  1.00  1.00           C  
ATOM   2436  C   ALA A 435       9.963  11.968  -7.151  1.00  1.00           C  
ATOM   2437  O   ALA A 435      10.734  12.921  -7.232  1.00  1.00           O  
ATOM   2438  CB  ALA A 435       8.292  11.639  -8.905  1.00  1.00           C  
ATOM   2439  N   ASN A 436       9.375  11.611  -5.992  1.00  1.00           N  
ATOM   2440  CA  ASN A 436       9.568  12.425  -4.840  1.00  1.00           C  
ATOM   2441  C   ASN A 436      10.987  12.301  -4.372  1.00  1.00           C  
ATOM   2442  O   ASN A 436      11.570  13.281  -3.920  1.00  1.00           O  
ATOM   2443  CB  ASN A 436       8.567  12.199  -3.705  1.00  1.00           C  
ATOM   2444  CG  ASN A 436       8.353  13.599  -3.139  1.00  1.00           C  
ATOM   2445  ND2 ASN A 436       7.392  13.747  -2.192  1.00  1.00           N  
ATOM   2446  OD1 ASN A 436       8.997  14.553  -3.572  1.00  1.00           O  
ATOM   2447  N   ALA A 437      11.590  11.097  -4.476  1.00  1.00           N  
ATOM   2448  CA  ALA A 437      12.945  10.877  -4.060  1.00  1.00           C  
ATOM   2449  C   ALA A 437      13.869  11.713  -4.910  1.00  1.00           C  
ATOM   2450  O   ALA A 437      14.810  12.319  -4.404  1.00  1.00           O  
ATOM   2451  CB  ALA A 437      13.379   9.407  -4.192  1.00  1.00           C  
ATOM   2452  N   LEU A 438      13.618  11.780  -6.232  1.00  1.00           N  
ATOM   2453  CA  LEU A 438      14.472  12.465  -7.161  1.00  1.00           C  
ATOM   2454  C   LEU A 438      14.561  13.933  -6.895  1.00  1.00           C  
ATOM   2455  O   LEU A 438      15.658  14.475  -6.777  1.00  1.00           O  
ATOM   2456  CB  LEU A 438      13.988  12.324  -8.612  1.00  1.00           C  
ATOM   2457  CG  LEU A 438      14.328  10.968  -9.240  1.00  1.00           C  
ATOM   2458  CD1 LEU A 438      13.816  10.867 -10.686  1.00  1.00           C  
ATOM   2459  CD2 LEU A 438      15.842  10.729  -9.154  1.00  1.00           C  
ATOM   2460  N   VAL A 439      13.413  14.622  -6.800  1.00  1.00           N  
ATOM   2461  CA  VAL A 439      13.420  16.046  -6.630  1.00  1.00           C  
ATOM   2462  C   VAL A 439      13.904  16.418  -5.270  1.00  1.00           C  
ATOM   2463  O   VAL A 439      14.565  17.434  -5.087  1.00  1.00           O  
ATOM   2464  CB  VAL A 439      12.097  16.698  -6.946  1.00  1.00           C  
ATOM   2465  CG1 VAL A 439      11.007  16.070  -6.077  1.00  1.00           C  
ATOM   2466  CG2 VAL A 439      12.230  18.221  -6.778  1.00  1.00           C  
ATOM   2467  N   ASN A 440      13.570  15.612  -4.262  1.00  1.00           N  
ATOM   2468  CA  ASN A 440      13.951  15.895  -2.918  1.00  1.00           C  
ATOM   2469  C   ASN A 440      15.443  15.840  -2.768  1.00  1.00           C  
ATOM   2470  O   ASN A 440      16.053  16.757  -2.226  1.00  1.00           O  
ATOM   2471  CB  ASN A 440      13.339  14.870  -1.951  1.00  1.00           C  
ATOM   2472  CG  ASN A 440      13.594  15.301  -0.517  1.00  1.00           C  
ATOM   2473  ND2 ASN A 440      14.015  14.316   0.319  1.00  1.00           N  
ATOM   2474  OD1 ASN A 440      13.430  16.459  -0.140  1.00  1.00           O  
ATOM   2475  N   LEU A 441      16.069  14.759  -3.259  1.00  1.00           N  
ATOM   2476  CA  LEU A 441      17.479  14.534  -3.113  1.00  1.00           C  
ATOM   2477  C   LEU A 441      18.230  15.506  -3.949  1.00  1.00           C  
ATOM   2478  O   LEU A 441      19.379  15.786  -3.661  1.00  1.00           O  
ATOM   2479  CB  LEU A 441      17.902  13.114  -3.518  1.00  1.00           C  
ATOM   2480  CG  LEU A 441      19.373  12.775  -3.202  1.00  1.00           C  
ATOM   2481  CD1 LEU A 441      19.618  12.610  -1.689  1.00  1.00           C  
ATOM   2482  CD2 LEU A 441      19.842  11.566  -4.023  1.00  1.00           C  
ATOM   2483  N   ASN A 442      17.675  15.955  -5.082  1.00  1.00           N  
ATOM   2484  CA  ASN A 442      18.304  16.999  -5.841  1.00  1.00           C  
ATOM   2485  C   ASN A 442      17.253  18.049  -5.905  1.00  1.00           C  
ATOM   2486  O   ASN A 442      16.360  17.957  -6.743  1.00  1.00           O  
ATOM   2487  CB  ASN A 442      18.621  16.636  -7.301  1.00  1.00           C  
ATOM   2488  CG  ASN A 442      19.920  15.849  -7.377  1.00  1.00           C  
ATOM   2489  ND2 ASN A 442      20.187  15.260  -8.573  1.00  1.00           N  
ATOM   2490  OD1 ASN A 442      20.692  15.778  -6.422  1.00  1.00           O  
ATOM   2491  N   PRO A 443      17.264  18.997  -5.008  1.00  1.00           N  
ATOM   2492  CA  PRO A 443      16.254  20.001  -5.106  1.00  1.00           C  
ATOM   2493  C   PRO A 443      16.430  20.931  -6.259  1.00  1.00           C  
ATOM   2494  O   PRO A 443      15.451  21.214  -6.947  1.00  1.00           O  
ATOM   2495  CB  PRO A 443      16.158  20.655  -3.735  1.00  1.00           C  
ATOM   2496  CG  PRO A 443      16.574  19.523  -2.787  1.00  1.00           C  
ATOM   2497  CD  PRO A 443      17.560  18.689  -3.621  1.00  1.00           C  
ATOM   2498  N   LYS A 444      17.667  21.405  -6.501  1.00  1.00           N  
ATOM   2499  CA  LYS A 444      17.875  22.330  -7.568  1.00  1.00           C  
ATOM   2500  C   LYS A 444      17.658  21.612  -8.856  1.00  1.00           C  
ATOM   2501  O   LYS A 444      16.965  22.106  -9.743  1.00  1.00           O  
ATOM   2502  CB  LYS A 444      19.286  22.942  -7.575  1.00  1.00           C  
ATOM   2503  CG  LYS A 444      19.422  24.115  -8.547  1.00  1.00           C  
ATOM   2504  CD  LYS A 444      20.644  24.990  -8.273  1.00  1.00           C  
ATOM   2505  CE  LYS A 444      21.974  24.307  -8.596  1.00  1.00           C  
ATOM   2506  NZ  LYS A 444      23.098  25.224  -8.302  1.00  1.00           N1+
ATOM   2507  N   PHE A 445      18.230  20.400  -8.982  1.00  1.00           N  
ATOM   2508  CA  PHE A 445      18.069  19.708 -10.218  1.00  1.00           C  
ATOM   2509  C   PHE A 445      16.967  18.723 -10.051  1.00  1.00           C  
ATOM   2510  O   PHE A 445      17.199  17.520  -9.988  1.00  1.00           O  
ATOM   2511  CB  PHE A 445      19.333  18.931 -10.630  1.00  1.00           C  
ATOM   2512  CG  PHE A 445      19.153  18.482 -12.040  1.00  1.00           C  
ATOM   2513  CD1 PHE A 445      19.550  19.298 -13.073  1.00  1.00           C  
ATOM   2514  CD2 PHE A 445      18.586  17.264 -12.339  1.00  1.00           C  
ATOM   2515  CE1 PHE A 445      19.392  18.906 -14.382  1.00  1.00           C  
ATOM   2516  CE2 PHE A 445      18.425  16.865 -13.645  1.00  1.00           C  
ATOM   2517  CZ  PHE A 445      18.828  17.687 -14.670  1.00  1.00           C  
ATOM   2518  N   PHE A 446      15.724  19.217  -9.964  1.00  1.00           N  
ATOM   2519  CA  PHE A 446      14.587  18.359  -9.915  1.00  1.00           C  
ATOM   2520  C   PHE A 446      13.373  19.118  -9.546  1.00  1.00           C  
ATOM   2521  O   PHE A 446      13.330  19.934  -8.622  1.00  1.00           O  
ATOM   2522  CB  PHE A 446      14.654  17.119  -9.015  1.00  1.00           C  
ATOM   2523  CG  PHE A 446      15.015  15.878  -9.766  1.00  1.00           C  
ATOM   2524  CD1 PHE A 446      14.202  15.445 -10.787  1.00  1.00           C  
ATOM   2525  CD2 PHE A 446      16.097  15.099  -9.414  1.00  1.00           C  
ATOM   2526  CE1 PHE A 446      14.499  14.300 -11.487  1.00  1.00           C  
ATOM   2527  CE2 PHE A 446      16.401  13.954 -10.109  1.00  1.00           C  
ATOM   2528  CZ  PHE A 446      15.605  13.555 -11.154  1.00  1.00           C  
ATOM   2529  N   THR A 447      12.337  18.813 -10.323  1.00  1.00           N  
ATOM   2530  CA  THR A 447      11.027  19.305 -10.133  1.00  1.00           C  
ATOM   2531  C   THR A 447      10.237  18.044 -10.160  1.00  1.00           C  
ATOM   2532  O   THR A 447      10.623  17.066 -10.801  1.00  1.00           O  
ATOM   2533  CB  THR A 447      10.551  20.214 -11.204  1.00  1.00           C  
ATOM   2534  CG2 THR A 447      10.305  19.400 -12.483  1.00  1.00           C  
ATOM   2535  OG1 THR A 447       9.358  20.843 -10.769  1.00  1.00           O  
ATOM   2536  N   PHE A 448       9.089  18.044  -9.481  1.00  1.00           N  
ATOM   2537  CA  PHE A 448       8.393  16.821  -9.258  1.00  1.00           C  
ATOM   2538  C   PHE A 448       8.032  16.190 -10.571  1.00  1.00           C  
ATOM   2539  O   PHE A 448       8.184  14.980 -10.726  1.00  1.00           O  
ATOM   2540  CB  PHE A 448       7.163  17.046  -8.367  1.00  1.00           C  
ATOM   2541  CG  PHE A 448       6.870  15.781  -7.635  1.00  1.00           C  
ATOM   2542  CD1 PHE A 448       7.507  15.510  -6.445  1.00  1.00           C  
ATOM   2543  CD2 PHE A 448       5.974  14.866  -8.123  1.00  1.00           C  
ATOM   2544  CE1 PHE A 448       7.248  14.348  -5.758  1.00  1.00           C  
ATOM   2545  CE2 PHE A 448       5.714  13.704  -7.436  1.00  1.00           C  
ATOM   2546  CZ  PHE A 448       6.348  13.438  -6.248  1.00  1.00           C  
ATOM   2547  N   GLY A 449       7.558  16.978 -11.557  1.00  1.00           N  
ATOM   2548  CA  GLY A 449       7.194  16.421 -12.831  1.00  1.00           C  
ATOM   2549  C   GLY A 449       8.408  15.843 -13.490  1.00  1.00           C  
ATOM   2550  O   GLY A 449       8.344  14.767 -14.081  1.00  1.00           O  
ATOM   2551  N   ARG A 450       9.545  16.561 -13.410  1.00  1.00           N  
ATOM   2552  CA  ARG A 450      10.764  16.156 -14.049  1.00  1.00           C  
ATOM   2553  C   ARG A 450      11.230  14.869 -13.443  1.00  1.00           C  
ATOM   2554  O   ARG A 450      11.654  13.964 -14.160  1.00  1.00           O  
ATOM   2555  CB  ARG A 450      11.885  17.196 -13.877  1.00  1.00           C  
ATOM   2556  CG  ARG A 450      13.114  16.939 -14.750  1.00  1.00           C  
ATOM   2557  CD  ARG A 450      12.847  17.138 -16.243  1.00  1.00           C  
ATOM   2558  NE  ARG A 450      12.384  18.542 -16.434  1.00  1.00           N  
ATOM   2559  CZ  ARG A 450      13.293  19.549 -16.587  1.00  1.00           C  
ATOM   2560  NH1 ARG A 450      14.629  19.274 -16.552  1.00  1.00           N1+
ATOM   2561  NH2 ARG A 450      12.865  20.832 -16.774  1.00  1.00           N  
ATOM   2562  N   GLY A 451      11.153  14.754 -12.102  1.00  1.00           N  
ATOM   2563  CA  GLY A 451      11.601  13.578 -11.417  1.00  1.00           C  
ATOM   2564  C   GLY A 451      10.767  12.415 -11.856  1.00  1.00           C  
ATOM   2565  O   GLY A 451      11.284  11.317 -12.041  1.00  1.00           O  
ATOM   2566  N   ALA A 452       9.445  12.623 -12.019  1.00  1.00           N  
ATOM   2567  CA  ALA A 452       8.559  11.558 -12.389  1.00  1.00           C  
ATOM   2568  C   ALA A 452       8.942  11.048 -13.740  1.00  1.00           C  
ATOM   2569  O   ALA A 452       8.979   9.838 -13.947  1.00  1.00           O  
ATOM   2570  CB  ALA A 452       7.086  11.997 -12.475  1.00  1.00           C  
ATOM   2571  N   PHE A 453       9.248  11.959 -14.689  1.00  1.00           N  
ATOM   2572  CA  PHE A 453       9.617  11.568 -16.021  1.00  1.00           C  
ATOM   2573  C   PHE A 453      10.848  10.738 -15.968  1.00  1.00           C  
ATOM   2574  O   PHE A 453      10.919   9.694 -16.611  1.00  1.00           O  
ATOM   2575  CB  PHE A 453       9.966  12.746 -16.956  1.00  1.00           C  
ATOM   2576  CG  PHE A 453       9.123  12.695 -18.188  1.00  1.00           C  
ATOM   2577  CD1 PHE A 453       7.897  13.313 -18.275  1.00  1.00           C  
ATOM   2578  CD2 PHE A 453       9.588  12.000 -19.283  1.00  1.00           C  
ATOM   2579  CE1 PHE A 453       7.157  13.233 -19.435  1.00  1.00           C  
ATOM   2580  CE2 PHE A 453       8.854  11.918 -20.442  1.00  1.00           C  
ATOM   2581  CZ  PHE A 453       7.632  12.538 -20.520  1.00  1.00           C  
ATOM   2582  N   LEU A 454      11.849  11.183 -15.192  1.00  1.00           N  
ATOM   2583  CA  LEU A 454      13.110  10.513 -15.143  1.00  1.00           C  
ATOM   2584  C   LEU A 454      12.906   9.134 -14.595  1.00  1.00           C  
ATOM   2585  O   LEU A 454      13.491   8.181 -15.100  1.00  1.00           O  
ATOM   2586  CB  LEU A 454      14.130  11.256 -14.258  1.00  1.00           C  
ATOM   2587  CG  LEU A 454      15.572  10.713 -14.332  1.00  1.00           C  
ATOM   2588  CD1 LEU A 454      15.706   9.317 -13.705  1.00  1.00           C  
ATOM   2589  CD2 LEU A 454      16.102  10.774 -15.774  1.00  1.00           C  
ATOM   2590  N   THR A 455      12.071   8.977 -13.549  1.00  1.00           N  
ATOM   2591  CA  THR A 455      11.899   7.673 -12.979  1.00  1.00           C  
ATOM   2592  C   THR A 455      11.247   6.767 -13.967  1.00  1.00           C  
ATOM   2593  O   THR A 455      11.618   5.601 -14.054  1.00  1.00           O  
ATOM   2594  CB  THR A 455      11.059   7.597 -11.741  1.00  1.00           C  
ATOM   2595  CG2 THR A 455      10.984   6.112 -11.338  1.00  1.00           C  
ATOM   2596  OG1 THR A 455      11.629   8.366 -10.692  1.00  1.00           O  
ATOM   2597  N   ALA A 456      10.247   7.265 -14.721  1.00  1.00           N  
ATOM   2598  CA  ALA A 456       9.551   6.431 -15.652  1.00  1.00           C  
ATOM   2599  C   ALA A 456      10.509   5.958 -16.692  1.00  1.00           C  
ATOM   2600  O   ALA A 456      10.484   4.787 -17.058  1.00  1.00           O  
ATOM   2601  CB  ALA A 456       8.388   7.129 -16.379  1.00  1.00           C  
ATOM   2602  N   VAL A 457      11.388   6.853 -17.184  1.00  1.00           N  
ATOM   2603  CA  VAL A 457      12.296   6.492 -18.231  1.00  1.00           C  
ATOM   2604  C   VAL A 457      13.239   5.443 -17.729  1.00  1.00           C  
ATOM   2605  O   VAL A 457      13.550   4.495 -18.447  1.00  1.00           O  
ATOM   2606  CB  VAL A 457      13.080   7.650 -18.787  1.00  1.00           C  
ATOM   2607  CG1 VAL A 457      14.127   8.107 -17.764  1.00  1.00           C  
ATOM   2608  CG2 VAL A 457      13.673   7.225 -20.139  1.00  1.00           C  
ATOM   2609  N   LEU A 458      13.713   5.574 -16.474  1.00  1.00           N  
ATOM   2610  CA  LEU A 458      14.649   4.639 -15.923  1.00  1.00           C  
ATOM   2611  C   LEU A 458      13.995   3.299 -15.834  1.00  1.00           C  
ATOM   2612  O   LEU A 458      14.612   2.284 -16.149  1.00  1.00           O  
ATOM   2613  CB  LEU A 458      15.120   5.009 -14.506  1.00  1.00           C  
ATOM   2614  CG  LEU A 458      15.930   6.317 -14.444  1.00  1.00           C  
ATOM   2615  CD1 LEU A 458      16.491   6.554 -13.032  1.00  1.00           C  
ATOM   2616  CD2 LEU A 458      17.012   6.357 -15.536  1.00  1.00           C  
ATOM   2617  N   GLY A 459      12.720   3.270 -15.404  1.00  1.00           N  
ATOM   2618  CA  GLY A 459      12.000   2.049 -15.233  1.00  1.00           C  
ATOM   2619  C   GLY A 459      11.875   1.370 -16.555  1.00  1.00           C  
ATOM   2620  O   GLY A 459      12.040   0.155 -16.630  1.00  1.00           O  
ATOM   2621  N   ILE A 460      11.574   2.119 -17.637  1.00  1.00           N  
ATOM   2622  CA  ILE A 460      11.401   1.450 -18.890  1.00  1.00           C  
ATOM   2623  C   ILE A 460      12.710   0.869 -19.305  1.00  1.00           C  
ATOM   2624  O   ILE A 460      12.765  -0.256 -19.786  1.00  1.00           O  
ATOM   2625  CB  ILE A 460      11.035   2.258 -20.084  1.00  1.00           C  
ATOM   2626  CG1 ILE A 460       9.825   3.132 -19.883  1.00  1.00           C  
ATOM   2627  CG2 ILE A 460      10.747   1.250 -21.202  1.00  1.00           C  
ATOM   2628  CD1 ILE A 460       9.509   3.789 -21.208  1.00  1.00           C  
ATOM   2629  N   VAL A 461      13.803   1.632 -19.129  1.00  1.00           N  
ATOM   2630  CA  VAL A 461      15.110   1.243 -19.572  1.00  1.00           C  
ATOM   2631  C   VAL A 461      15.475  -0.028 -18.885  1.00  1.00           C  
ATOM   2632  O   VAL A 461      16.145  -0.890 -19.452  1.00  1.00           O  
ATOM   2633  CB  VAL A 461      16.164   2.253 -19.222  1.00  1.00           C  
ATOM   2634  CG1 VAL A 461      17.529   1.702 -19.664  1.00  1.00           C  
ATOM   2635  CG2 VAL A 461      15.794   3.602 -19.865  1.00  1.00           C  
ATOM   2636  N   PHE A 462      14.999  -0.197 -17.646  1.00  1.00           N  
ATOM   2637  CA  PHE A 462      15.353  -1.335 -16.858  1.00  1.00           C  
ATOM   2638  C   PHE A 462      14.920  -2.537 -17.632  1.00  1.00           C  
ATOM   2639  O   PHE A 462      15.498  -3.607 -17.458  1.00  1.00           O  
ATOM   2640  CB  PHE A 462      14.634  -1.352 -15.496  1.00  1.00           C  
ATOM   2641  CG  PHE A 462      15.332  -2.320 -14.603  1.00  1.00           C  
ATOM   2642  CD1 PHE A 462      15.028  -3.661 -14.627  1.00  1.00           C  
ATOM   2643  CD2 PHE A 462      16.298  -1.876 -13.730  1.00  1.00           C  
ATOM   2644  CE1 PHE A 462      15.677  -4.544 -13.797  1.00  1.00           C  
ATOM   2645  CE2 PHE A 462      16.952  -2.753 -12.897  1.00  1.00           C  
ATOM   2646  CZ  PHE A 462      16.642  -4.091 -12.930  1.00  1.00           C  
ATOM   2647  N   GLN A 463      13.863  -2.382 -18.461  1.00  1.00           N  
ATOM   2648  CA  GLN A 463      13.257  -3.419 -19.253  1.00  1.00           C  
ATOM   2649  C   GLN A 463      13.179  -4.642 -18.411  1.00  1.00           C  
ATOM   2650  O   GLN A 463      13.923  -5.589 -18.638  1.00  1.00           O  
ATOM   2651  CB  GLN A 463      13.933  -3.689 -20.613  1.00  1.00           C  
ATOM   2652  CG  GLN A 463      13.842  -2.515 -21.607  1.00  1.00           C  
ATOM   2653  CD  GLN A 463      12.405  -2.320 -22.090  1.00  1.00           C  
ATOM   2654  NE2 GLN A 463      12.123  -2.733 -23.355  1.00  1.00           N  
ATOM   2655  OE1 GLN A 463      11.555  -1.797 -21.374  1.00  1.00           O  
ATOM   2656  N   PRO A 464      12.390  -4.588 -17.363  1.00  1.00           N  
ATOM   2657  CA  PRO A 464      12.243  -5.662 -16.418  1.00  1.00           C  
ATOM   2658  C   PRO A 464      11.445  -6.846 -16.875  1.00  1.00           C  
ATOM   2659  O   PRO A 464      11.552  -7.888 -16.226  1.00  1.00           O  
ATOM   2660  CB  PRO A 464      11.612  -5.026 -15.181  1.00  1.00           C  
ATOM   2661  CG  PRO A 464      10.810  -3.844 -15.745  1.00  1.00           C  
ATOM   2662  CD  PRO A 464      11.627  -3.411 -16.968  1.00  1.00           C  
ATOM   2663  N   TRP A 465      10.658  -6.746 -17.968  1.00  1.00           N  
ATOM   2664  CA  TRP A 465       9.747  -7.828 -18.207  1.00  1.00           C  
ATOM   2665  C   TRP A 465      10.501  -9.109 -18.422  1.00  1.00           C  
ATOM   2666  O   TRP A 465      10.027 -10.171 -18.026  1.00  1.00           O  
ATOM   2667  CB  TRP A 465       8.763  -7.653 -19.355  1.00  1.00           C  
ATOM   2668  CG  TRP A 465       7.594  -8.587 -19.156  1.00  1.00           C  
ATOM   2669  CD1 TRP A 465       7.504  -9.939 -19.290  1.00  1.00           C  
ATOM   2670  CD2 TRP A 465       6.283  -8.129 -18.808  1.00  1.00           C  
ATOM   2671  CE2 TRP A 465       5.453  -9.242 -18.744  1.00  1.00           C  
ATOM   2672  CE3 TRP A 465       5.814  -6.881 -18.562  1.00  1.00           C  
ATOM   2673  NE1 TRP A 465       6.217 -10.352 -19.033  1.00  1.00           N  
ATOM   2674  CZ2 TRP A 465       4.129  -9.115 -18.433  1.00  1.00           C  
ATOM   2675  CZ3 TRP A 465       4.481  -6.745 -18.263  1.00  1.00           C  
ATOM   2676  CH2 TRP A 465       3.652  -7.845 -18.200  1.00  1.00           C  
ATOM   2677  N   ARG A 466      11.687  -9.056 -19.059  1.00  1.00           N  
ATOM   2678  CA  ARG A 466      12.448 -10.252 -19.297  1.00  1.00           C  
ATOM   2679  C   ARG A 466      12.861 -10.898 -17.994  1.00  1.00           C  
ATOM   2680  O   ARG A 466      12.710 -12.105 -17.818  1.00  1.00           O  
ATOM   2681  CB  ARG A 466      13.758  -9.983 -20.061  1.00  1.00           C  
ATOM   2682  CG  ARG A 466      13.574  -9.425 -21.473  1.00  1.00           C  
ATOM   2683  CD  ARG A 466      14.904  -9.175 -22.191  1.00  1.00           C  
ATOM   2684  NE  ARG A 466      14.601  -8.635 -23.546  1.00  1.00           N  
ATOM   2685  CZ  ARG A 466      15.607  -8.117 -24.309  1.00  1.00           C  
ATOM   2686  NH1 ARG A 466      16.886  -8.096 -23.831  1.00  1.00           N1+
ATOM   2687  NH2 ARG A 466      15.336  -7.620 -25.551  1.00  1.00           N  
ATOM   2688  N   LEU A 467      13.388 -10.100 -17.041  1.00  1.00           N  
ATOM   2689  CA  LEU A 467      13.948 -10.570 -15.797  1.00  1.00           C  
ATOM   2690  C   LEU A 467      12.976 -11.151 -14.824  1.00  1.00           C  
ATOM   2691  O   LEU A 467      13.344 -12.045 -14.061  1.00  1.00           O  
ATOM   2692  CB  LEU A 467      14.743  -9.514 -15.013  1.00  1.00           C  
ATOM   2693  CG  LEU A 467      16.171  -9.304 -15.540  1.00  1.00           C  
ATOM   2694  CD1 LEU A 467      17.021 -10.566 -15.313  1.00  1.00           C  
ATOM   2695  CD2 LEU A 467      16.174  -8.830 -17.001  1.00  1.00           C  
ATOM   2696  N   LEU A 468      11.721 -10.676 -14.805  1.00  1.00           N  
ATOM   2697  CA  LEU A 468      10.858 -11.046 -13.721  1.00  1.00           C  
ATOM   2698  C   LEU A 468      10.692 -12.533 -13.668  1.00  1.00           C  
ATOM   2699  O   LEU A 468      10.540 -13.087 -12.581  1.00  1.00           O  
ATOM   2700  CB  LEU A 468       9.472 -10.381 -13.763  1.00  1.00           C  
ATOM   2701  CG  LEU A 468       8.751 -10.480 -12.404  1.00  1.00           C  
ATOM   2702  CD1 LEU A 468       9.404  -9.570 -11.349  1.00  1.00           C  
ATOM   2703  CD2 LEU A 468       7.250 -10.233 -12.531  1.00  1.00           C  
ATOM   2704  N   LYS A 469      10.734 -13.229 -14.823  1.00  1.00           N  
ATOM   2705  CA  LYS A 469      10.548 -14.651 -14.774  1.00  1.00           C  
ATOM   2706  C   LYS A 469      11.603 -15.238 -13.896  1.00  1.00           C  
ATOM   2707  O   LYS A 469      11.263 -16.073 -13.060  1.00  1.00           O  
ATOM   2708  CB  LYS A 469      10.634 -15.340 -16.139  1.00  1.00           C  
ATOM   2709  CG  LYS A 469      10.308 -16.829 -16.041  1.00  1.00           C  
ATOM   2710  CD  LYS A 469      10.023 -17.484 -17.388  1.00  1.00           C  
ATOM   2711  CE  LYS A 469       9.703 -18.977 -17.283  1.00  1.00           C  
ATOM   2712  NZ  LYS A 469       9.438 -19.536 -18.628  1.00  1.00           N1+
ATOM   2713  N   SER A 470      12.887 -14.835 -14.093  1.00  1.00           N  
ATOM   2714  CA  SER A 470      13.997 -15.169 -13.235  1.00  1.00           C  
ATOM   2715  C   SER A 470      15.158 -15.583 -14.038  1.00  1.00           C  
ATOM   2716  O   SER A 470      14.993 -16.115 -15.128  1.00  1.00           O  
ATOM   2717  CB  SER A 470      13.856 -16.431 -12.403  1.00  1.00           C  
ATOM   2718  OG  SER A 470      13.784 -17.506 -13.329  1.00  1.00           O  
ATOM   2719  N   SER A 471      16.375 -15.389 -13.495  1.00  1.00           N  
ATOM   2720  CA  SER A 471      17.455 -16.039 -14.160  1.00  1.00           C  
ATOM   2721  C   SER A 471      17.082 -17.473 -14.018  1.00  1.00           C  
ATOM   2722  O   SER A 471      16.899 -18.183 -15.001  1.00  1.00           O  
ATOM   2723  CB  SER A 471      18.830 -15.802 -13.511  1.00  1.00           C  
ATOM   2724  OG  SER A 471      19.316 -14.509 -13.841  1.00  1.00           O  
ATOM   2725  N   GLU A 472      16.886 -17.925 -12.772  1.00  1.00           N  
ATOM   2726  CA  GLU A 472      16.410 -19.259 -12.588  1.00  1.00           C  
ATOM   2727  C   GLU A 472      15.786 -19.261 -11.256  1.00  1.00           C  
ATOM   2728  O   GLU A 472      16.441 -19.479 -10.243  1.00  1.00           O  
ATOM   2729  CB  GLU A 472      17.542 -20.289 -12.639  1.00  1.00           C  
ATOM   2730  CG  GLU A 472      18.709 -19.931 -11.721  1.00  1.00           C  
ATOM   2731  CD  GLU A 472      19.856 -20.872 -12.046  1.00  1.00           C  
ATOM   2732  OE1 GLU A 472      19.617 -21.869 -12.779  1.00  1.00           O  
ATOM   2733  OE2 GLU A 472      20.989 -20.603 -11.567  1.00  1.00           O1-
ATOM   2734  N   SER A 473      14.490 -18.909 -11.227  1.00  1.00           N  
ATOM   2735  CA  SER A 473      13.661 -18.713 -10.072  1.00  1.00           C  
ATOM   2736  C   SER A 473      14.134 -17.468  -9.370  1.00  1.00           C  
ATOM   2737  O   SER A 473      13.336 -16.729  -8.801  1.00  1.00           O  
ATOM   2738  CB  SER A 473      13.730 -19.882  -9.074  1.00  1.00           C  
ATOM   2739  OG  SER A 473      13.210 -21.062  -9.668  1.00  1.00           O  
ATOM   2740  N   PHE A 474      15.415 -17.111  -9.586  1.00  1.00           N  
ATOM   2741  CA  PHE A 474      16.158 -16.198  -8.792  1.00  1.00           C  
ATOM   2742  C   PHE A 474      15.598 -14.818  -8.831  1.00  1.00           C  
ATOM   2743  O   PHE A 474      15.583 -14.144  -7.806  1.00  1.00           O  
ATOM   2744  CB  PHE A 474      17.666 -16.179  -9.111  1.00  1.00           C  
ATOM   2745  CG  PHE A 474      18.059 -14.903  -9.756  1.00  1.00           C  
ATOM   2746  CD1 PHE A 474      17.732 -14.597 -11.052  1.00  1.00           C  
ATOM   2747  CD2 PHE A 474      18.806 -14.010  -9.024  1.00  1.00           C  
ATOM   2748  CE1 PHE A 474      18.138 -13.395 -11.584  1.00  1.00           C  
ATOM   2749  CE2 PHE A 474      19.213 -12.810  -9.550  1.00  1.00           C  
ATOM   2750  CZ  PHE A 474      18.872 -12.500 -10.842  1.00  1.00           C  
ATOM   2751  N   VAL A 475      15.120 -14.338  -9.988  1.00  1.00           N  
ATOM   2752  CA  VAL A 475      14.674 -12.972 -10.009  1.00  1.00           C  
ATOM   2753  C   VAL A 475      13.533 -12.784  -9.053  1.00  1.00           C  
ATOM   2754  O   VAL A 475      13.541 -11.841  -8.264  1.00  1.00           O  
ATOM   2755  CB  VAL A 475      14.222 -12.532 -11.374  1.00  1.00           C  
ATOM   2756  CG1 VAL A 475      13.750 -11.075 -11.298  1.00  1.00           C  
ATOM   2757  CG2 VAL A 475      15.381 -12.721 -12.360  1.00  1.00           C  
ATOM   2758  N   TYR A 476      12.522 -13.678  -9.083  1.00  1.00           N  
ATOM   2759  CA  TYR A 476      11.389 -13.503  -8.212  1.00  1.00           C  
ATOM   2760  C   TYR A 476      11.851 -13.671  -6.807  1.00  1.00           C  
ATOM   2761  O   TYR A 476      11.431 -12.965  -5.890  1.00  1.00           O  
ATOM   2762  CB  TYR A 476      10.253 -14.541  -8.363  1.00  1.00           C  
ATOM   2763  CG  TYR A 476       9.497 -14.409  -9.645  1.00  1.00           C  
ATOM   2764  CD1 TYR A 476       8.599 -13.382  -9.826  1.00  1.00           C  
ATOM   2765  CD2 TYR A 476       9.677 -15.315 -10.666  1.00  1.00           C  
ATOM   2766  CE1 TYR A 476       7.895 -13.259 -11.002  1.00  1.00           C  
ATOM   2767  CE2 TYR A 476       8.974 -15.200 -11.843  1.00  1.00           C  
ATOM   2768  CZ  TYR A 476       8.080 -14.172 -12.013  1.00  1.00           C  
ATOM   2769  OH  TYR A 476       7.361 -14.054 -13.221  1.00  1.00           O  
ATOM   2770  N   THR A 477      12.735 -14.650  -6.597  1.00  1.00           N  
ATOM   2771  CA  THR A 477      13.088 -14.927  -5.245  1.00  1.00           C  
ATOM   2772  C   THR A 477      13.765 -13.724  -4.668  1.00  1.00           C  
ATOM   2773  O   THR A 477      13.455 -13.334  -3.547  1.00  1.00           O  
ATOM   2774  CB  THR A 477      13.965 -16.123  -5.122  1.00  1.00           C  
ATOM   2775  CG2 THR A 477      14.063 -16.453  -3.630  1.00  1.00           C  
ATOM   2776  OG1 THR A 477      13.360 -17.226  -5.780  1.00  1.00           O  
ATOM   2777  N   TRP A 478      14.667 -13.078  -5.433  1.00  1.00           N  
ATOM   2778  CA  TRP A 478      15.401 -11.934  -4.964  1.00  1.00           C  
ATOM   2779  C   TRP A 478      14.489 -10.797  -4.653  1.00  1.00           C  
ATOM   2780  O   TRP A 478      14.668 -10.129  -3.637  1.00  1.00           O  
ATOM   2781  CB  TRP A 478      16.462 -11.449  -5.958  1.00  1.00           C  
ATOM   2782  CG  TRP A 478      17.681 -12.328  -5.942  1.00  1.00           C  
ATOM   2783  CD1 TRP A 478      17.806 -13.640  -6.286  1.00  1.00           C  
ATOM   2784  CD2 TRP A 478      18.988 -11.881  -5.553  1.00  1.00           C  
ATOM   2785  CE2 TRP A 478      19.850 -12.967  -5.692  1.00  1.00           C  
ATOM   2786  CE3 TRP A 478      19.431 -10.665  -5.120  1.00  1.00           C  
ATOM   2787  NE1 TRP A 478      19.112 -14.040  -6.145  1.00  1.00           N  
ATOM   2788  CZ2 TRP A 478      21.177 -12.853  -5.398  1.00  1.00           C  
ATOM   2789  CZ3 TRP A 478      20.771 -10.553  -4.821  1.00  1.00           C  
ATOM   2790  CH2 TRP A 478      21.626 -11.626  -4.958  1.00  1.00           C  
ATOM   2791  N   LEU A 479      13.487 -10.527  -5.503  1.00  1.00           N  
ATOM   2792  CA  LEU A 479      12.662  -9.399  -5.213  1.00  1.00           C  
ATOM   2793  C   LEU A 479      11.926  -9.662  -3.938  1.00  1.00           C  
ATOM   2794  O   LEU A 479      11.703  -8.744  -3.154  1.00  1.00           O  
ATOM   2795  CB  LEU A 479      11.637  -9.024  -6.293  1.00  1.00           C  
ATOM   2796  CG  LEU A 479      10.998  -7.660  -5.966  1.00  1.00           C  
ATOM   2797  CD1 LEU A 479      12.053  -6.546  -5.986  1.00  1.00           C  
ATOM   2798  CD2 LEU A 479       9.816  -7.337  -6.881  1.00  1.00           C  
ATOM   2799  N   ILE A 480      11.530 -10.928  -3.698  1.00  1.00           N  
ATOM   2800  CA  ILE A 480      10.788 -11.292  -2.525  1.00  1.00           C  
ATOM   2801  C   ILE A 480      11.629 -11.002  -1.323  1.00  1.00           C  
ATOM   2802  O   ILE A 480      11.139 -10.441  -0.347  1.00  1.00           O  
ATOM   2803  CB  ILE A 480      10.448 -12.755  -2.478  1.00  1.00           C  
ATOM   2804  CG1 ILE A 480       9.614 -13.165  -3.705  1.00  1.00           C  
ATOM   2805  CG2 ILE A 480       9.737 -13.020  -1.140  1.00  1.00           C  
ATOM   2806  CD1 ILE A 480       9.494 -14.678  -3.883  1.00  1.00           C  
ATOM   2807  N   GLY A 481      12.925 -11.371  -1.372  1.00  1.00           N  
ATOM   2808  CA  GLY A 481      13.818 -11.198  -0.264  1.00  1.00           C  
ATOM   2809  C   GLY A 481      13.964  -9.743   0.036  1.00  1.00           C  
ATOM   2810  O   GLY A 481      14.026  -9.364   1.203  1.00  1.00           O  
ATOM   2811  N   TYR A 482      14.045  -8.890  -1.007  1.00  1.00           N  
ATOM   2812  CA  TYR A 482      14.198  -7.481  -0.791  1.00  1.00           C  
ATOM   2813  C   TYR A 482      13.007  -6.969  -0.065  1.00  1.00           C  
ATOM   2814  O   TYR A 482      13.138  -6.184   0.870  1.00  1.00           O  
ATOM   2815  CB  TYR A 482      14.257  -6.617  -2.063  1.00  1.00           C  
ATOM   2816  CG  TYR A 482      15.615  -6.680  -2.657  1.00  1.00           C  
ATOM   2817  CD1 TYR A 482      16.609  -5.890  -2.128  1.00  1.00           C  
ATOM   2818  CD2 TYR A 482      15.898  -7.511  -3.714  1.00  1.00           C  
ATOM   2819  CE1 TYR A 482      17.877  -5.916  -2.651  1.00  1.00           C  
ATOM   2820  CE2 TYR A 482      17.167  -7.538  -4.242  1.00  1.00           C  
ATOM   2821  CZ  TYR A 482      18.154  -6.741  -3.711  1.00  1.00           C  
ATOM   2822  OH  TYR A 482      19.457  -6.768  -4.251  1.00  1.00           O  
ATOM   2823  N   SER A 483      11.809  -7.401  -0.492  1.00  1.00           N  
ATOM   2824  CA  SER A 483      10.600  -6.897   0.072  1.00  1.00           C  
ATOM   2825  C   SER A 483      10.539  -7.267   1.519  1.00  1.00           C  
ATOM   2826  O   SER A 483      10.155  -6.445   2.346  1.00  1.00           O  
ATOM   2827  CB  SER A 483       9.345  -7.446  -0.621  1.00  1.00           C  
ATOM   2828  OG  SER A 483       8.188  -6.828  -0.077  1.00  1.00           O  
ATOM   2829  N   ALA A 484      10.919  -8.514   1.862  1.00  1.00           N  
ATOM   2830  CA  ALA A 484      10.866  -9.002   3.209  1.00  1.00           C  
ATOM   2831  C   ALA A 484      11.828  -8.229   4.066  1.00  1.00           C  
ATOM   2832  O   ALA A 484      11.531  -7.915   5.211  1.00  1.00           O  
ATOM   2833  CB  ALA A 484      11.205 -10.493   3.312  1.00  1.00           C  
ATOM   2834  N   LEU A 485      13.008  -7.913   3.511  1.00  1.00           N  
ATOM   2835  CA  LEU A 485      14.131  -7.214   4.074  1.00  1.00           C  
ATOM   2836  C   LEU A 485      13.697  -5.806   4.328  1.00  1.00           C  
ATOM   2837  O   LEU A 485      14.234  -5.119   5.187  1.00  1.00           O  
ATOM   2838  CB  LEU A 485      15.263  -7.158   3.025  1.00  1.00           C  
ATOM   2839  CG  LEU A 485      16.696  -6.834   3.490  1.00  1.00           C  
ATOM   2840  CD1 LEU A 485      16.793  -5.530   4.295  1.00  1.00           C  
ATOM   2841  CD2 LEU A 485      17.349  -8.062   4.141  1.00  1.00           C  
ATOM   2842  N   LEU A 486      12.730  -5.298   3.556  1.00  1.00           N  
ATOM   2843  CA  LEU A 486      12.296  -3.959   3.819  1.00  1.00           C  
ATOM   2844  C   LEU A 486      11.698  -3.933   5.169  1.00  1.00           C  
ATOM   2845  O   LEU A 486      11.544  -2.864   5.741  1.00  1.00           O  
ATOM   2846  CB  LEU A 486      11.448  -3.282   2.734  1.00  1.00           C  
ATOM   2847  CG  LEU A 486      12.430  -2.602   1.771  1.00  1.00           C  
ATOM   2848  CD1 LEU A 486      11.743  -1.880   0.621  1.00  1.00           C  
ATOM   2849  CD2 LEU A 486      13.352  -1.664   2.570  1.00  1.00           C  
ATOM   2850  N   GLY A 487      11.354  -5.112   5.723  1.00  1.00           N  
ATOM   2851  CA  GLY A 487      10.768  -5.176   7.023  1.00  1.00           C  
ATOM   2852  C   GLY A 487      11.630  -4.484   8.048  1.00  1.00           C  
ATOM   2853  O   GLY A 487      11.033  -3.787   8.862  1.00  1.00           O  
ATOM   2854  N   PRO A 488      12.942  -4.563   8.154  1.00  1.00           N  
ATOM   2855  CA  PRO A 488      13.560  -3.854   9.218  1.00  1.00           C  
ATOM   2856  C   PRO A 488      13.495  -2.398   9.023  1.00  1.00           C  
ATOM   2857  O   PRO A 488      13.454  -1.699  10.027  1.00  1.00           O  
ATOM   2858  CB  PRO A 488      14.980  -4.334   9.367  1.00  1.00           C  
ATOM   2859  CG  PRO A 488      14.880  -5.763   8.858  1.00  1.00           C  
ATOM   2860  CD  PRO A 488      13.744  -5.707   7.823  1.00  1.00           C  
ATOM   2861  N   ILE A 489      13.497  -1.924   7.766  1.00  1.00           N  
ATOM   2862  CA  ILE A 489      13.496  -0.518   7.547  1.00  1.00           C  
ATOM   2863  C   ILE A 489      12.196   0.002   8.071  1.00  1.00           C  
ATOM   2864  O   ILE A 489      12.161   1.046   8.714  1.00  1.00           O  
ATOM   2865  CB  ILE A 489      13.705  -0.109   6.105  1.00  1.00           C  
ATOM   2866  CG1 ILE A 489      14.248   1.330   6.035  1.00  1.00           C  
ATOM   2867  CG2 ILE A 489      12.392  -0.293   5.331  1.00  1.00           C  
ATOM   2868  CD1 ILE A 489      15.686   1.468   6.533  1.00  1.00           C  
ATOM   2869  N   GLY A 490      11.090  -0.730   7.827  1.00  1.00           N  
ATOM   2870  CA  GLY A 490       9.789  -0.320   8.263  1.00  1.00           C  
ATOM   2871  C   GLY A 490       9.761  -0.271   9.756  1.00  1.00           C  
ATOM   2872  O   GLY A 490       9.202   0.662  10.327  1.00  1.00           O  
ATOM   2873  N   GLY A 491      10.348  -1.284  10.425  1.00  1.00           N  
ATOM   2874  CA  GLY A 491      10.339  -1.384  11.855  1.00  1.00           C  
ATOM   2875  C   GLY A 491      11.086  -0.230  12.433  1.00  1.00           C  
ATOM   2876  O   GLY A 491      10.654   0.351  13.424  1.00  1.00           O  
ATOM   2877  N   ILE A 492      12.232   0.124  11.826  1.00  1.00           N  
ATOM   2878  CA  ILE A 492      13.067   1.185  12.296  1.00  1.00           C  
ATOM   2879  C   ILE A 492      12.325   2.471  12.216  1.00  1.00           C  
ATOM   2880  O   ILE A 492      12.368   3.257  13.155  1.00  1.00           O  
ATOM   2881  CB  ILE A 492      14.312   1.353  11.483  1.00  1.00           C  
ATOM   2882  CG1 ILE A 492      15.241   0.160  11.712  1.00  1.00           C  
ATOM   2883  CG2 ILE A 492      14.923   2.724  11.799  1.00  1.00           C  
ATOM   2884  CD1 ILE A 492      15.614  -0.049  13.172  1.00  1.00           C  
ATOM   2885  N   ILE A 493      11.623   2.722  11.096  1.00  1.00           N  
ATOM   2886  CA  ILE A 493      10.939   3.964  10.922  1.00  1.00           C  
ATOM   2887  C   ILE A 493       9.858   4.088  11.944  1.00  1.00           C  
ATOM   2888  O   ILE A 493       9.653   5.171  12.484  1.00  1.00           O  
ATOM   2889  CB  ILE A 493      10.369   4.181   9.548  1.00  1.00           C  
ATOM   2890  CG1 ILE A 493      11.518   4.331   8.536  1.00  1.00           C  
ATOM   2891  CG2 ILE A 493       9.444   5.409   9.599  1.00  1.00           C  
ATOM   2892  CD1 ILE A 493      11.054   4.470   7.087  1.00  1.00           C  
ATOM   2893  N   LEU A 494       9.134   2.990  12.235  1.00  1.00           N  
ATOM   2894  CA  LEU A 494       8.053   3.024  13.172  1.00  1.00           C  
ATOM   2895  C   LEU A 494       8.580   3.350  14.534  1.00  1.00           C  
ATOM   2896  O   LEU A 494       7.983   4.152  15.244  1.00  1.00           O  
ATOM   2897  CB  LEU A 494       7.276   1.696  13.261  1.00  1.00           C  
ATOM   2898  CG  LEU A 494       6.490   1.355  11.979  1.00  1.00           C  
ATOM   2899  CD1 LEU A 494       5.731   0.026  12.120  1.00  1.00           C  
ATOM   2900  CD2 LEU A 494       5.581   2.518  11.551  1.00  1.00           C  
ATOM   2901  N   VAL A 495       9.715   2.747  14.935  1.00  1.00           N  
ATOM   2902  CA  VAL A 495      10.266   2.964  16.238  1.00  1.00           C  
ATOM   2903  C   VAL A 495      10.678   4.388  16.363  1.00  1.00           C  
ATOM   2904  O   VAL A 495      10.458   5.010  17.397  1.00  1.00           O  
ATOM   2905  CB  VAL A 495      11.458   2.108  16.536  1.00  1.00           C  
ATOM   2906  CG1 VAL A 495      12.057   2.537  17.889  1.00  1.00           C  
ATOM   2907  CG2 VAL A 495      10.989   0.648  16.517  1.00  1.00           C  
ATOM   2908  N   ASP A 496      11.292   4.948  15.311  1.00  1.00           N  
ATOM   2909  CA  ASP A 496      11.779   6.282  15.388  1.00  1.00           C  
ATOM   2910  C   ASP A 496      10.607   7.188  15.522  1.00  1.00           C  
ATOM   2911  O   ASP A 496      10.652   8.158  16.278  1.00  1.00           O  
ATOM   2912  CB  ASP A 496      12.595   6.685  14.157  1.00  1.00           C  
ATOM   2913  CG  ASP A 496      13.635   7.690  14.623  1.00  1.00           C  
ATOM   2914  OD1 ASP A 496      13.263   8.678  15.308  1.00  1.00           O  
ATOM   2915  OD2 ASP A 496      14.833   7.464  14.305  1.00  1.00           O1-
ATOM   2916  N   TYR A 497       9.517   6.929  14.774  1.00  1.00           N  
ATOM   2917  CA  TYR A 497       8.517   7.910  14.948  1.00  1.00           C  
ATOM   2918  C   TYR A 497       7.938   7.785  16.336  1.00  1.00           C  
ATOM   2919  O   TYR A 497       8.288   8.570  17.204  1.00  1.00           O  
ATOM   2920  CB  TYR A 497       7.428   7.884  13.883  1.00  1.00           C  
ATOM   2921  CG  TYR A 497       7.332   9.321  13.495  1.00  1.00           C  
ATOM   2922  CD1 TYR A 497       6.667  10.237  14.272  1.00  1.00           C  
ATOM   2923  CD2 TYR A 497       7.947   9.755  12.343  1.00  1.00           C  
ATOM   2924  CE1 TYR A 497       6.591  11.558  13.900  1.00  1.00           C  
ATOM   2925  CE2 TYR A 497       7.878  11.072  11.961  1.00  1.00           C  
ATOM   2926  CZ  TYR A 497       7.195  11.973  12.740  1.00  1.00           C  
ATOM   2927  OH  TYR A 497       7.119  13.323  12.348  1.00  1.00           O  
ATOM   2928  N   TYR A 498       7.200   6.706  16.671  1.00  1.00           N  
ATOM   2929  CA  TYR A 498       6.522   6.757  17.941  1.00  1.00           C  
ATOM   2930  C   TYR A 498       7.364   6.706  19.189  1.00  1.00           C  
ATOM   2931  O   TYR A 498       7.366   7.667  19.947  1.00  1.00           O  
ATOM   2932  CB  TYR A 498       5.332   5.782  18.057  1.00  1.00           C  
ATOM   2933  CG  TYR A 498       5.694   4.421  17.569  1.00  1.00           C  
ATOM   2934  CD1 TYR A 498       6.345   3.509  18.369  1.00  1.00           C  
ATOM   2935  CD2 TYR A 498       5.351   4.054  16.289  1.00  1.00           C  
ATOM   2936  CE1 TYR A 498       6.659   2.256  17.892  1.00  1.00           C  
ATOM   2937  CE2 TYR A 498       5.661   2.805  15.808  1.00  1.00           C  
ATOM   2938  CZ  TYR A 498       6.318   1.903  16.609  1.00  1.00           C  
ATOM   2939  OH  TYR A 498       6.638   0.619  16.118  1.00  1.00           O  
ATOM   2940  N   LEU A 499       8.194   5.677  19.410  1.00  1.00           N  
ATOM   2941  CA  LEU A 499       8.853   5.547  20.682  1.00  1.00           C  
ATOM   2942  C   LEU A 499       9.758   6.693  20.989  1.00  1.00           C  
ATOM   2943  O   LEU A 499       9.335   7.699  21.551  1.00  1.00           O  
ATOM   2944  CB  LEU A 499       9.704   4.273  20.844  1.00  1.00           C  
ATOM   2945  CG  LEU A 499       8.896   3.017  21.205  1.00  1.00           C  
ATOM   2946  CD1 LEU A 499       9.811   1.790  21.345  1.00  1.00           C  
ATOM   2947  CD2 LEU A 499       8.067   3.261  22.475  1.00  1.00           C  
ATOM   2948  N   ILE A 500      11.027   6.596  20.562  1.00  1.00           N  
ATOM   2949  CA  ILE A 500      12.055   7.436  21.095  1.00  1.00           C  
ATOM   2950  C   ILE A 500      11.767   8.914  21.037  1.00  1.00           C  
ATOM   2951  O   ILE A 500      11.908   9.583  22.059  1.00  1.00           O  
ATOM   2952  CB  ILE A 500      13.389   7.174  20.454  1.00  1.00           C  
ATOM   2953  CG1 ILE A 500      14.527   7.822  21.266  1.00  1.00           C  
ATOM   2954  CG2 ILE A 500      13.310   7.657  18.997  1.00  1.00           C  
ATOM   2955  CD1 ILE A 500      14.770   7.218  22.649  1.00  1.00           C  
ATOM   2956  N   LYS A 501      11.347   9.482  19.892  1.00  1.00           N  
ATOM   2957  CA  LYS A 501      11.161  10.914  19.833  1.00  1.00           C  
ATOM   2958  C   LYS A 501       9.962  11.360  20.608  1.00  1.00           C  
ATOM   2959  O   LYS A 501       9.900  12.511  21.034  1.00  1.00           O  
ATOM   2960  CB  LYS A 501      11.081  11.486  18.409  1.00  1.00           C  
ATOM   2961  CG  LYS A 501      12.447  11.514  17.722  1.00  1.00           C  
ATOM   2962  CD  LYS A 501      12.426  12.060  16.294  1.00  1.00           C  
ATOM   2963  CE  LYS A 501      12.693  13.565  16.214  1.00  1.00           C  
ATOM   2964  NZ  LYS A 501      14.070  13.875  16.656  1.00  1.00           N1+
ATOM   2965  N   LYS A 502       8.974  10.466  20.794  1.00  1.00           N  
ATOM   2966  CA  LYS A 502       7.726  10.777  21.440  1.00  1.00           C  
ATOM   2967  C   LYS A 502       7.027  11.842  20.650  1.00  1.00           C  
ATOM   2968  O   LYS A 502       6.420  12.759  21.197  1.00  1.00           O  
ATOM   2969  CB  LYS A 502       7.822  11.184  22.932  1.00  1.00           C  
ATOM   2970  CG  LYS A 502       8.265  12.621  23.223  1.00  1.00           C  
ATOM   2971  CD  LYS A 502       8.021  13.056  24.670  1.00  1.00           C  
ATOM   2972  CE  LYS A 502       8.461  14.492  24.964  1.00  1.00           C  
ATOM   2973  NZ  LYS A 502       7.533  15.446  24.318  1.00  1.00           N1+
ATOM   2974  N   MET A 503       7.077  11.669  19.314  1.00  1.00           N  
ATOM   2975  CA  MET A 503       6.489  12.443  18.254  1.00  1.00           C  
ATOM   2976  C   MET A 503       7.001  13.856  18.167  1.00  1.00           C  
ATOM   2977  O   MET A 503       6.393  14.672  17.479  1.00  1.00           O  
ATOM   2978  CB  MET A 503       4.947  12.411  18.246  1.00  1.00           C  
ATOM   2979  CG  MET A 503       4.349  10.994  18.141  1.00  1.00           C  
ATOM   2980  SD  MET A 503       4.780  10.008  16.673  1.00  1.00           S  
ATOM   2981  CE  MET A 503       3.778  10.943  15.480  1.00  1.00           C  
ATOM   2982  N   LYS A 504       8.140  14.194  18.812  1.00  1.00           N  
ATOM   2983  CA  LYS A 504       8.672  15.515  18.592  1.00  1.00           C  
ATOM   2984  C   LYS A 504       9.571  15.416  17.392  1.00  1.00           C  
ATOM   2985  O   LYS A 504      10.320  14.451  17.258  1.00  1.00           O  
ATOM   2986  CB  LYS A 504       9.514  16.075  19.752  1.00  1.00           C  
ATOM   2987  CG  LYS A 504       8.690  16.416  20.994  1.00  1.00           C  
ATOM   2988  CD  LYS A 504       9.537  16.861  22.187  1.00  1.00           C  
ATOM   2989  CE  LYS A 504      10.105  18.274  22.026  1.00  1.00           C  
ATOM   2990  NZ  LYS A 504      10.896  18.644  23.220  1.00  1.00           N1+
ATOM   2991  N   LEU A 505       9.518  16.406  16.474  1.00  1.00           N  
ATOM   2992  CA  LEU A 505      10.325  16.355  15.284  1.00  1.00           C  
ATOM   2993  C   LEU A 505      10.832  17.719  14.956  1.00  1.00           C  
ATOM   2994  O   LEU A 505      10.516  18.704  15.624  1.00  1.00           O  
ATOM   2995  CB  LEU A 505       9.555  15.900  14.020  1.00  1.00           C  
ATOM   2996  CG  LEU A 505       9.152  14.408  13.916  1.00  1.00           C  
ATOM   2997  CD1 LEU A 505      10.350  13.501  13.597  1.00  1.00           C  
ATOM   2998  CD2 LEU A 505       8.367  13.932  15.145  1.00  1.00           C  
ATOM   2999  N   ASN A 506      11.706  17.801  13.929  1.00  1.00           N  
ATOM   3000  CA  ASN A 506      12.042  19.119  13.504  1.00  1.00           C  
ATOM   3001  C   ASN A 506      11.858  19.151  12.026  1.00  1.00           C  
ATOM   3002  O   ASN A 506      12.341  18.270  11.316  1.00  1.00           O  
ATOM   3003  CB  ASN A 506      13.437  19.610  13.861  1.00  1.00           C  
ATOM   3004  CG  ASN A 506      13.267  21.084  14.188  1.00  1.00           C  
ATOM   3005  ND2 ASN A 506      14.301  21.910  13.880  1.00  1.00           N  
ATOM   3006  OD1 ASN A 506      12.230  21.478  14.720  1.00  1.00           O  
ATOM   3007  N   ILE A 507      11.007  20.088  11.560  1.00  1.00           N  
ATOM   3008  CA  ILE A 507      10.798  20.338  10.160  1.00  1.00           C  
ATOM   3009  C   ILE A 507      11.921  21.138   9.589  1.00  1.00           C  
ATOM   3010  O   ILE A 507      12.417  20.823   8.510  1.00  1.00           O  
ATOM   3011  CB  ILE A 507       9.487  20.998   9.847  1.00  1.00           C  
ATOM   3012  CG1 ILE A 507       8.362  19.975   9.891  1.00  1.00           C  
ATOM   3013  CG2 ILE A 507       9.570  21.629   8.464  1.00  1.00           C  
ATOM   3014  CD1 ILE A 507       8.480  18.879   8.826  1.00  1.00           C  
ATOM   3015  N   GLY A 508      12.344  22.193  10.318  1.00  1.00           N  
ATOM   3016  CA  GLY A 508      13.386  23.086   9.904  1.00  1.00           C  
ATOM   3017  C   GLY A 508      14.639  22.280   9.775  1.00  1.00           C  
ATOM   3018  O   GLY A 508      15.450  22.443   8.865  1.00  1.00           O  
ATOM   3019  N   ASP A 509      14.852  21.358  10.709  1.00  1.00           N  
ATOM   3020  CA  ASP A 509      16.077  20.633  10.629  1.00  1.00           C  
ATOM   3021  C   ASP A 509      16.098  19.833   9.362  1.00  1.00           C  
ATOM   3022  O   ASP A 509      17.125  19.819   8.680  1.00  1.00           O  
ATOM   3023  CB  ASP A 509      16.252  19.657  11.791  1.00  1.00           C  
ATOM   3024  CG  ASP A 509      17.630  19.053  11.648  1.00  1.00           C  
ATOM   3025  OD1 ASP A 509      18.464  19.608  10.884  1.00  1.00           O  
ATOM   3026  OD2 ASP A 509      17.863  18.014  12.310  1.00  1.00           O1-
ATOM   3027  N   LEU A 510      14.973  19.156   9.013  1.00  1.00           N  
ATOM   3028  CA  LEU A 510      15.005  18.386   7.809  1.00  1.00           C  
ATOM   3029  C   LEU A 510      15.282  19.369   6.733  1.00  1.00           C  
ATOM   3030  O   LEU A 510      16.384  19.395   6.188  1.00  1.00           O  
ATOM   3031  CB  LEU A 510      13.685  17.677   7.451  1.00  1.00           C  
ATOM   3032  CG  LEU A 510      13.263  16.570   8.436  1.00  1.00           C  
ATOM   3033  CD1 LEU A 510      12.054  15.785   7.900  1.00  1.00           C  
ATOM   3034  CD2 LEU A 510      14.446  15.663   8.811  1.00  1.00           C  
ATOM   3035  N   TYR A 511      14.342  20.308   6.523  1.00  1.00           N  
ATOM   3036  CA  TYR A 511      14.572  21.316   5.540  1.00  1.00           C  
ATOM   3037  C   TYR A 511      14.262  22.618   6.211  1.00  1.00           C  
ATOM   3038  O   TYR A 511      13.551  22.672   7.211  1.00  1.00           O  
ATOM   3039  CB  TYR A 511      13.715  21.196   4.280  1.00  1.00           C  
ATOM   3040  CG  TYR A 511      13.991  19.851   3.712  1.00  1.00           C  
ATOM   3041  CD1 TYR A 511      15.271  19.363   3.706  1.00  1.00           C  
ATOM   3042  CD2 TYR A 511      12.980  19.045   3.251  1.00  1.00           C  
ATOM   3043  CE1 TYR A 511      15.564  18.120   3.210  1.00  1.00           C  
ATOM   3044  CE2 TYR A 511      13.262  17.797   2.744  1.00  1.00           C  
ATOM   3045  CZ  TYR A 511      14.557  17.337   2.715  1.00  1.00           C  
ATOM   3046  OH  TYR A 511      14.858  16.061   2.199  1.00  1.00           O  
ATOM   3047  N   SER A 512      14.789  23.710   5.651  1.00  1.00           N  
ATOM   3048  CA  SER A 512      14.676  25.071   6.098  1.00  1.00           C  
ATOM   3049  C   SER A 512      15.557  25.514   7.223  1.00  1.00           C  
ATOM   3050  O   SER A 512      15.388  26.632   7.700  1.00  1.00           O  
ATOM   3051  CB  SER A 512      13.255  25.575   6.319  1.00  1.00           C  
ATOM   3052  OG  SER A 512      12.733  25.924   5.048  1.00  1.00           O  
ATOM   3053  N   LEU A 513      16.337  24.653   7.878  1.00  1.00           N  
ATOM   3054  CA  LEU A 513      17.555  25.100   8.514  1.00  1.00           C  
ATOM   3055  C   LEU A 513      18.589  24.554   7.580  1.00  1.00           C  
ATOM   3056  O   LEU A 513      19.485  25.242   7.094  1.00  1.00           O  
ATOM   3057  CB  LEU A 513      17.715  24.476   9.918  1.00  1.00           C  
ATOM   3058  CG  LEU A 513      18.940  24.929  10.741  1.00  1.00           C  
ATOM   3059  CD1 LEU A 513      18.966  24.232  12.110  1.00  1.00           C  
ATOM   3060  CD2 LEU A 513      20.258  24.712   9.988  1.00  1.00           C  
ATOM   3061  N   SER A 514      18.410  23.218   7.365  1.00  1.00           N  
ATOM   3062  CA  SER A 514      18.963  22.342   6.376  1.00  1.00           C  
ATOM   3063  C   SER A 514      20.301  21.771   6.715  1.00  1.00           C  
ATOM   3064  O   SER A 514      21.120  22.522   7.234  1.00  1.00           O  
ATOM   3065  CB  SER A 514      18.749  22.932   4.981  1.00  1.00           C  
ATOM   3066  OG  SER A 514      17.370  23.229   4.803  1.00  1.00           O  
ATOM   3067  N   PRO A 515      20.632  20.600   6.143  1.00  1.00           N  
ATOM   3068  CA  PRO A 515      21.489  19.569   6.686  1.00  1.00           C  
ATOM   3069  C   PRO A 515      22.260  19.754   7.951  1.00  1.00           C  
ATOM   3070  O   PRO A 515      22.224  18.799   8.727  1.00  1.00           O  
ATOM   3071  CB  PRO A 515      22.312  19.024   5.522  1.00  1.00           C  
ATOM   3072  CG  PRO A 515      21.369  19.214   4.324  1.00  1.00           C  
ATOM   3073  CD  PRO A 515      20.517  20.442   4.700  1.00  1.00           C  
ATOM   3074  N   SER A 516      22.989  20.839   8.226  1.00  1.00           N  
ATOM   3075  CA  SER A 516      23.479  20.866   9.573  1.00  1.00           C  
ATOM   3076  C   SER A 516      22.349  21.252  10.483  1.00  1.00           C  
ATOM   3077  O   SER A 516      21.940  22.408  10.556  1.00  1.00           O  
ATOM   3078  CB  SER A 516      24.641  21.836   9.839  1.00  1.00           C  
ATOM   3079  OG  SER A 516      25.833  21.341   9.248  1.00  1.00           O  
ATOM   3080  N   GLY A 517      21.838  20.265  11.241  1.00  1.00           N  
ATOM   3081  CA  GLY A 517      20.750  20.438  12.157  1.00  1.00           C  
ATOM   3082  C   GLY A 517      20.825  19.174  12.950  1.00  1.00           C  
ATOM   3083  O   GLY A 517      21.697  18.353  12.677  1.00  1.00           O  
ATOM   3084  N   GLU A 518      19.861  18.927  13.856  1.00  1.00           N  
ATOM   3085  CA  GLU A 518      19.930  17.842  14.804  1.00  1.00           C  
ATOM   3086  C   GLU A 518      20.236  16.515  14.164  1.00  1.00           C  
ATOM   3087  O   GLU A 518      21.059  15.765  14.680  1.00  1.00           O  
ATOM   3088  CB  GLU A 518      18.599  17.575  15.511  1.00  1.00           C  
ATOM   3089  CG  GLU A 518      18.611  16.167  16.098  1.00  1.00           C  
ATOM   3090  CD  GLU A 518      17.247  15.750  16.635  1.00  1.00           C  
ATOM   3091  OE1 GLU A 518      16.449  15.235  15.814  1.00  1.00           O  
ATOM   3092  OE2 GLU A 518      16.967  15.923  17.849  1.00  1.00           O1-
ATOM   3093  N   TYR A 519      19.577  16.194  13.041  1.00  1.00           N  
ATOM   3094  CA  TYR A 519      19.651  14.972  12.286  1.00  1.00           C  
ATOM   3095  C   TYR A 519      20.961  14.721  11.605  1.00  1.00           C  
ATOM   3096  O   TYR A 519      21.140  13.694  10.963  1.00  1.00           O  
ATOM   3097  CB  TYR A 519      18.485  14.685  11.324  1.00  1.00           C  
ATOM   3098  CG  TYR A 519      17.566  13.904  12.194  1.00  1.00           C  
ATOM   3099  CD1 TYR A 519      17.820  12.561  12.355  1.00  1.00           C  
ATOM   3100  CD2 TYR A 519      16.512  14.474  12.866  1.00  1.00           C  
ATOM   3101  CE1 TYR A 519      17.034  11.776  13.159  1.00  1.00           C  
ATOM   3102  CE2 TYR A 519      15.719  13.690  13.672  1.00  1.00           C  
ATOM   3103  CZ  TYR A 519      15.980  12.348  13.819  1.00  1.00           C  
ATOM   3104  OH  TYR A 519      15.158  11.556  14.648  1.00  1.00           O  
ATOM   3105  N   TYR A 520      21.849  15.710  11.594  1.00  1.00           N  
ATOM   3106  CA  TYR A 520      23.103  15.731  10.904  1.00  1.00           C  
ATOM   3107  C   TYR A 520      24.184  14.841  11.469  1.00  1.00           C  
ATOM   3108  O   TYR A 520      25.331  15.017  11.073  1.00  1.00           O  
ATOM   3109  CB  TYR A 520      23.618  17.150  10.631  1.00  1.00           C  
ATOM   3110  CG  TYR A 520      24.461  17.072   9.398  1.00  1.00           C  
ATOM   3111  CD1 TYR A 520      23.885  16.706   8.198  1.00  1.00           C  
ATOM   3112  CD2 TYR A 520      25.798  17.390   9.414  1.00  1.00           C  
ATOM   3113  CE1 TYR A 520      24.618  16.639   7.040  1.00  1.00           C  
ATOM   3114  CE2 TYR A 520      26.542  17.325   8.257  1.00  1.00           C  
ATOM   3115  CZ  TYR A 520      25.955  16.950   7.071  1.00  1.00           C  
ATOM   3116  OH  TYR A 520      26.720  16.886   5.888  1.00  1.00           O  
ATOM   3117  N   PHE A 521      23.949  14.034  12.531  1.00  1.00           N  
ATOM   3118  CA  PHE A 521      25.051  13.269  13.075  1.00  1.00           C  
ATOM   3119  C   PHE A 521      25.880  12.451  12.112  1.00  1.00           C  
ATOM   3120  O   PHE A 521      25.417  11.830  11.154  1.00  1.00           O  
ATOM   3121  CB  PHE A 521      24.813  12.547  14.433  1.00  1.00           C  
ATOM   3122  CG  PHE A 521      23.661  11.602  14.485  1.00  1.00           C  
ATOM   3123  CD1 PHE A 521      22.372  12.074  14.407  1.00  1.00           C  
ATOM   3124  CD2 PHE A 521      23.864  10.255  14.690  1.00  1.00           C  
ATOM   3125  CE1 PHE A 521      21.303  11.214  14.479  1.00  1.00           C  
ATOM   3126  CE2 PHE A 521      22.798   9.390  14.764  1.00  1.00           C  
ATOM   3127  CZ  PHE A 521      21.516   9.869  14.654  1.00  1.00           C  
ATOM   3128  N   SER A 522      27.204  12.472  12.396  1.00  1.00           N  
ATOM   3129  CA  SER A 522      28.265  11.792  11.702  1.00  1.00           C  
ATOM   3130  C   SER A 522      28.421  12.237  10.282  1.00  1.00           C  
ATOM   3131  O   SER A 522      28.827  11.453   9.425  1.00  1.00           O  
ATOM   3132  CB  SER A 522      28.107  10.260  11.706  1.00  1.00           C  
ATOM   3133  OG  SER A 522      28.221   9.760  13.031  1.00  1.00           O  
ATOM   3134  N   LYS A 523      28.217  13.538  10.012  1.00  1.00           N  
ATOM   3135  CA  LYS A 523      28.358  14.044   8.675  1.00  1.00           C  
ATOM   3136  C   LYS A 523      27.301  13.449   7.785  1.00  1.00           C  
ATOM   3137  O   LYS A 523      27.574  13.024   6.663  1.00  1.00           O  
ATOM   3138  CB  LYS A 523      29.750  13.772   8.075  1.00  1.00           C  
ATOM   3139  CG  LYS A 523      30.081  14.649   6.865  1.00  1.00           C  
ATOM   3140  CD  LYS A 523      31.573  14.669   6.522  1.00  1.00           C  
ATOM   3141  CE  LYS A 523      31.943  15.687   5.442  1.00  1.00           C  
ATOM   3142  NZ  LYS A 523      31.311  15.316   4.157  1.00  1.00           N1+
ATOM   3143  N   GLY A 524      26.042  13.430   8.273  1.00  1.00           N  
ATOM   3144  CA  GLY A 524      24.923  13.023   7.467  1.00  1.00           C  
ATOM   3145  C   GLY A 524      24.762  11.537   7.401  1.00  1.00           C  
ATOM   3146  O   GLY A 524      24.592  10.981   6.316  1.00  1.00           O  
ATOM   3147  N   TYR A 525      24.829  10.834   8.549  1.00  1.00           N  
ATOM   3148  CA  TYR A 525      24.694   9.421   8.411  1.00  1.00           C  
ATOM   3149  C   TYR A 525      24.282   8.862   9.742  1.00  1.00           C  
ATOM   3150  O   TYR A 525      24.422   9.522  10.773  1.00  1.00           O  
ATOM   3151  CB  TYR A 525      26.058   8.852   7.980  1.00  1.00           C  
ATOM   3152  CG  TYR A 525      25.889   7.583   7.227  1.00  1.00           C  
ATOM   3153  CD1 TYR A 525      25.368   7.617   5.955  1.00  1.00           C  
ATOM   3154  CD2 TYR A 525      26.285   6.377   7.753  1.00  1.00           C  
ATOM   3155  CE1 TYR A 525      25.213   6.460   5.228  1.00  1.00           C  
ATOM   3156  CE2 TYR A 525      26.133   5.216   7.032  1.00  1.00           C  
ATOM   3157  CZ  TYR A 525      25.593   5.255   5.768  1.00  1.00           C  
ATOM   3158  OH  TYR A 525      25.436   4.065   5.027  1.00  1.00           O  
ATOM   3159  N   ASN A 526      23.707   7.640   9.751  1.00  1.00           N  
ATOM   3160  CA  ASN A 526      23.441   7.018  11.010  1.00  1.00           C  
ATOM   3161  C   ASN A 526      24.131   5.709  10.912  1.00  1.00           C  
ATOM   3162  O   ASN A 526      23.794   4.905  10.049  1.00  1.00           O  
ATOM   3163  CB  ASN A 526      21.961   6.799  11.336  1.00  1.00           C  
ATOM   3164  CG  ASN A 526      21.944   6.762  12.854  1.00  1.00           C  
ATOM   3165  ND2 ASN A 526      20.769   6.494  13.478  1.00  1.00           N  
ATOM   3166  OD1 ASN A 526      22.989   6.980  13.466  1.00  1.00           O  
ATOM   3167  N   VAL A 527      25.215   5.533  11.690  1.00  1.00           N  
ATOM   3168  CA  VAL A 527      25.937   4.296  11.728  1.00  1.00           C  
ATOM   3169  C   VAL A 527      25.166   3.334  12.571  1.00  1.00           C  
ATOM   3170  O   VAL A 527      25.082   2.139  12.288  1.00  1.00           O  
ATOM   3171  CB  VAL A 527      27.301   4.447  12.326  1.00  1.00           C  
ATOM   3172  CG1 VAL A 527      27.978   3.067  12.351  1.00  1.00           C  
ATOM   3173  CG2 VAL A 527      28.067   5.505  11.514  1.00  1.00           C  
ATOM   3174  N   ALA A 528      24.588   3.859  13.665  1.00  1.00           N  
ATOM   3175  CA  ALA A 528      23.884   3.029  14.588  1.00  1.00           C  
ATOM   3176  C   ALA A 528      22.706   2.426  13.900  1.00  1.00           C  
ATOM   3177  O   ALA A 528      22.433   1.238  14.057  1.00  1.00           O  
ATOM   3178  CB  ALA A 528      23.366   3.804  15.811  1.00  1.00           C  
ATOM   3179  N   ALA A 529      21.989   3.236  13.101  1.00  1.00           N  
ATOM   3180  CA  ALA A 529      20.804   2.792  12.437  1.00  1.00           C  
ATOM   3181  C   ALA A 529      21.136   1.695  11.480  1.00  1.00           C  
ATOM   3182  O   ALA A 529      20.428   0.694  11.414  1.00  1.00           O  
ATOM   3183  CB  ALA A 529      20.090   3.909  11.665  1.00  1.00           C  
ATOM   3184  N   VAL A 530      22.232   1.845  10.719  1.00  1.00           N  
ATOM   3185  CA  VAL A 530      22.578   0.862   9.740  1.00  1.00           C  
ATOM   3186  C   VAL A 530      22.952  -0.418  10.420  1.00  1.00           C  
ATOM   3187  O   VAL A 530      22.624  -1.497   9.932  1.00  1.00           O  
ATOM   3188  CB  VAL A 530      23.627   1.338   8.786  1.00  1.00           C  
ATOM   3189  CG1 VAL A 530      22.990   2.472   7.960  1.00  1.00           C  
ATOM   3190  CG2 VAL A 530      24.867   1.785   9.573  1.00  1.00           C  
ATOM   3191  N   VAL A 531      23.639  -0.336  11.574  1.00  1.00           N  
ATOM   3192  CA  VAL A 531      24.039  -1.510  12.290  1.00  1.00           C  
ATOM   3193  C   VAL A 531      22.807  -2.226  12.749  1.00  1.00           C  
ATOM   3194  O   VAL A 531      22.745  -3.451  12.677  1.00  1.00           O  
ATOM   3195  CB  VAL A 531      24.860  -1.191  13.505  1.00  1.00           C  
ATOM   3196  CG1 VAL A 531      25.219  -2.508  14.214  1.00  1.00           C  
ATOM   3197  CG2 VAL A 531      26.077  -0.355  13.073  1.00  1.00           C  
ATOM   3198  N   ALA A 532      21.795  -1.474  13.231  1.00  1.00           N  
ATOM   3199  CA  ALA A 532      20.582  -2.046  13.741  1.00  1.00           C  
ATOM   3200  C   ALA A 532      19.884  -2.784  12.643  1.00  1.00           C  
ATOM   3201  O   ALA A 532      19.402  -3.894  12.857  1.00  1.00           O  
ATOM   3202  CB  ALA A 532      19.595  -0.987  14.261  1.00  1.00           C  
ATOM   3203  N   LEU A 533      19.822  -2.193  11.432  1.00  1.00           N  
ATOM   3204  CA  LEU A 533      19.136  -2.821  10.340  1.00  1.00           C  
ATOM   3205  C   LEU A 533      19.809  -4.110  10.009  1.00  1.00           C  
ATOM   3206  O   LEU A 533      19.140  -5.115   9.784  1.00  1.00           O  
ATOM   3207  CB  LEU A 533      19.113  -2.017   9.026  1.00  1.00           C  
ATOM   3208  CG  LEU A 533      18.186  -0.790   9.036  1.00  1.00           C  
ATOM   3209  CD1 LEU A 533      18.102  -0.144   7.644  1.00  1.00           C  
ATOM   3210  CD2 LEU A 533      16.805  -1.152   9.594  1.00  1.00           C  
ATOM   3211  N   VAL A 534      21.154  -4.113   9.975  1.00  1.00           N  
ATOM   3212  CA  VAL A 534      21.878  -5.291   9.605  1.00  1.00           C  
ATOM   3213  C   VAL A 534      21.576  -6.350  10.605  1.00  1.00           C  
ATOM   3214  O   VAL A 534      21.335  -7.502  10.249  1.00  1.00           O  
ATOM   3215  CB  VAL A 534      23.365  -5.090   9.595  1.00  1.00           C  
ATOM   3216  CG1 VAL A 534      24.034  -6.441   9.289  1.00  1.00           C  
ATOM   3217  CG2 VAL A 534      23.703  -3.982   8.582  1.00  1.00           C  
ATOM   3218  N   ALA A 535      21.572  -5.977  11.895  1.00  1.00           N  
ATOM   3219  CA  ALA A 535      21.322  -6.923  12.933  1.00  1.00           C  
ATOM   3220  C   ALA A 535      19.942  -7.454  12.761  1.00  1.00           C  
ATOM   3221  O   ALA A 535      19.733  -8.648  12.888  1.00  1.00           O  
ATOM   3222  CB  ALA A 535      21.412  -6.305  14.338  1.00  1.00           C  
ATOM   3223  N   GLY A 536      18.949  -6.613  12.440  1.00  1.00           N  
ATOM   3224  CA  GLY A 536      17.617  -7.128  12.358  1.00  1.00           C  
ATOM   3225  C   GLY A 536      17.555  -8.158  11.293  1.00  1.00           C  
ATOM   3226  O   GLY A 536      17.022  -9.236  11.530  1.00  1.00           O  
ATOM   3227  N   ILE A 537      18.146  -7.867  10.120  1.00  1.00           N  
ATOM   3228  CA  ILE A 537      18.071  -8.730   8.985  1.00  1.00           C  
ATOM   3229  C   ILE A 537      18.714 -10.030   9.319  1.00  1.00           C  
ATOM   3230  O   ILE A 537      18.187 -11.084   8.965  1.00  1.00           O  
ATOM   3231  CB  ILE A 537      18.764  -8.172   7.779  1.00  1.00           C  
ATOM   3232  CG1 ILE A 537      18.107  -6.864   7.316  1.00  1.00           C  
ATOM   3233  CG2 ILE A 537      18.724  -9.258   6.697  1.00  1.00           C  
ATOM   3234  CD1 ILE A 537      16.679  -7.059   6.816  1.00  1.00           C  
ATOM   3235  N   ILE A 538      19.870  -9.995  10.011  1.00  1.00           N  
ATOM   3236  CA  ILE A 538      20.545 -11.219  10.286  1.00  1.00           C  
ATOM   3237  C   ILE A 538      19.654 -12.063  11.140  1.00  1.00           C  
ATOM   3238  O   ILE A 538      19.417 -13.182  10.718  1.00  1.00           O  
ATOM   3239  CB  ILE A 538      21.885 -11.009  10.934  1.00  1.00           C  
ATOM   3240  CG1 ILE A 538      22.803 -10.176  10.023  1.00  1.00           C  
ATOM   3241  CG2 ILE A 538      22.458 -12.393  11.267  1.00  1.00           C  
ATOM   3242  CD1 ILE A 538      23.076 -10.831   8.669  1.00  1.00           C  
ATOM   3243  N   PRO A 539      19.114 -11.644  12.266  1.00  1.00           N  
ATOM   3244  CA  PRO A 539      18.167 -12.496  12.913  1.00  1.00           C  
ATOM   3245  C   PRO A 539      16.952 -12.913  12.161  1.00  1.00           C  
ATOM   3246  O   PRO A 539      16.427 -13.974  12.485  1.00  1.00           O  
ATOM   3247  CB  PRO A 539      17.930 -11.899  14.300  1.00  1.00           C  
ATOM   3248  CG  PRO A 539      19.207 -11.075  14.555  1.00  1.00           C  
ATOM   3249  CD  PRO A 539      20.074 -11.350  13.315  1.00  1.00           C  
ATOM   3250  N   VAL A 540      16.492 -12.127  11.177  1.00  1.00           N  
ATOM   3251  CA  VAL A 540      15.360 -12.468  10.370  1.00  1.00           C  
ATOM   3252  C   VAL A 540      15.692 -13.710   9.652  1.00  1.00           C  
ATOM   3253  O   VAL A 540      14.820 -14.543   9.397  1.00  1.00           O  
ATOM   3254  CB  VAL A 540      15.190 -11.539   9.230  1.00  1.00           C  
ATOM   3255  CG1 VAL A 540      13.973 -11.975   8.409  1.00  1.00           C  
ATOM   3256  CG2 VAL A 540      15.176 -10.127   9.778  1.00  1.00           C  
ATOM   3257  N   VAL A 541      16.966 -13.827   9.232  1.00  1.00           N  
ATOM   3258  CA  VAL A 541      17.231 -15.014   8.498  1.00  1.00           C  
ATOM   3259  C   VAL A 541      16.998 -16.165   9.418  1.00  1.00           C  
ATOM   3260  O   VAL A 541      16.460 -17.163   8.963  1.00  1.00           O  
ATOM   3261  CB  VAL A 541      18.576 -15.213   7.878  1.00  1.00           C  
ATOM   3262  CG1 VAL A 541      18.492 -16.585   7.173  1.00  1.00           C  
ATOM   3263  CG2 VAL A 541      18.878 -14.060   6.908  1.00  1.00           C  
ATOM   3264  N   PRO A 542      17.337 -16.111  10.682  1.00  1.00           N  
ATOM   3265  CA  PRO A 542      17.002 -17.248  11.473  1.00  1.00           C  
ATOM   3266  C   PRO A 542      15.564 -17.600  11.517  1.00  1.00           C  
ATOM   3267  O   PRO A 542      15.264 -18.786  11.621  1.00  1.00           O  
ATOM   3268  CB  PRO A 542      17.633 -17.034  12.835  1.00  1.00           C  
ATOM   3269  CG  PRO A 542      18.779 -16.053  12.534  1.00  1.00           C  
ATOM   3270  CD  PRO A 542      18.712 -15.840  11.008  1.00  1.00           C  
ATOM   3271  N   GLY A 543      14.660 -16.614  11.470  1.00  1.00           N  
ATOM   3272  CA  GLY A 543      13.276 -16.949  11.457  1.00  1.00           C  
ATOM   3273  C   GLY A 543      13.062 -17.686  10.178  1.00  1.00           C  
ATOM   3274  O   GLY A 543      12.255 -18.613  10.098  1.00  1.00           O  
ATOM   3275  N   PHE A 544      13.790 -17.264   9.125  1.00  1.00           N  
ATOM   3276  CA  PHE A 544      13.639 -17.912   7.859  1.00  1.00           C  
ATOM   3277  C   PHE A 544      13.904 -19.342   8.054  1.00  1.00           C  
ATOM   3278  O   PHE A 544      13.089 -20.197   7.714  1.00  1.00           O  
ATOM   3279  CB  PHE A 544      14.821 -17.736   6.855  1.00  1.00           C  
ATOM   3280  CG  PHE A 544      14.714 -18.423   5.501  1.00  1.00           C  
ATOM   3281  CD1 PHE A 544      14.153 -19.668   5.247  1.00  1.00           C  
ATOM   3282  CD2 PHE A 544      15.276 -17.805   4.427  1.00  1.00           C  
ATOM   3283  CE1 PHE A 544      14.048 -20.245   4.025  1.00  1.00           C  
ATOM   3284  CE2 PHE A 544      15.188 -18.382   3.187  1.00  1.00           C  
ATOM   3285  CZ  PHE A 544      14.566 -19.587   2.974  1.00  1.00           C  
ATOM   3286  N   LEU A 545      15.123 -19.618   8.516  1.00  1.00           N  
ATOM   3287  CA  LEU A 545      15.568 -20.961   8.439  1.00  1.00           C  
ATOM   3288  C   LEU A 545      14.693 -21.789   9.291  1.00  1.00           C  
ATOM   3289  O   LEU A 545      14.357 -22.916   8.938  1.00  1.00           O  
ATOM   3290  CB  LEU A 545      17.022 -21.164   8.882  1.00  1.00           C  
ATOM   3291  CG  LEU A 545      17.543 -22.607   8.692  1.00  1.00           C  
ATOM   3292  CD1 LEU A 545      16.981 -23.585   9.737  1.00  1.00           C  
ATOM   3293  CD2 LEU A 545      17.300 -23.087   7.251  1.00  1.00           C  
ATOM   3294  N   HIS A 546      14.284 -21.235  10.436  1.00  1.00           N  
ATOM   3295  CA  HIS A 546      13.513 -21.998  11.354  1.00  1.00           C  
ATOM   3296  C   HIS A 546      12.283 -22.482  10.675  1.00  1.00           C  
ATOM   3297  O   HIS A 546      12.012 -23.681  10.655  1.00  1.00           O  
ATOM   3298  CB  HIS A 546      13.057 -21.144  12.542  1.00  1.00           C  
ATOM   3299  CG  HIS A 546      12.230 -21.918  13.519  1.00  1.00           C  
ATOM   3300  CD2 HIS A 546      10.886 -22.134  13.543  1.00  1.00           C  
ATOM   3301  ND1 HIS A 546      12.738 -22.587  14.610  1.00  1.00           N  
ATOM   3302  CE1 HIS A 546      11.684 -23.170  15.236  1.00  1.00           C  
ATOM   3303  NE2 HIS A 546      10.539 -22.923  14.625  1.00  1.00           N  
ATOM   3304  N   LYS A 547      11.504 -21.577  10.064  1.00  1.00           N  
ATOM   3305  CA  LYS A 547      10.309 -22.125   9.533  1.00  1.00           C  
ATOM   3306  C   LYS A 547      10.590 -22.976   8.319  1.00  1.00           C  
ATOM   3307  O   LYS A 547       9.836 -23.901   8.033  1.00  1.00           O  
ATOM   3308  CB  LYS A 547       9.104 -21.162   9.463  1.00  1.00           C  
ATOM   3309  CG  LYS A 547       7.771 -21.874   9.224  1.00  1.00           C  
ATOM   3310  CD  LYS A 547       7.293 -22.693  10.426  1.00  1.00           C  
ATOM   3311  CE  LYS A 547       5.962 -23.410  10.199  1.00  1.00           C  
ATOM   3312  NZ  LYS A 547       6.195 -24.701   9.515  1.00  1.00           N1+
ATOM   3313  N   ILE A 548      11.687 -22.694   7.576  1.00  1.00           N  
ATOM   3314  CA  ILE A 548      12.052 -23.403   6.369  1.00  1.00           C  
ATOM   3315  C   ILE A 548      12.382 -24.798   6.668  1.00  1.00           C  
ATOM   3316  O   ILE A 548      12.350 -25.646   5.776  1.00  1.00           O  
ATOM   3317  CB  ILE A 548      13.198 -22.889   5.582  1.00  1.00           C  
ATOM   3318  CG1 ILE A 548      13.079 -23.533   4.209  1.00  1.00           C  
ATOM   3319  CG2 ILE A 548      14.531 -23.264   6.242  1.00  1.00           C  
ATOM   3320  CD1 ILE A 548      14.205 -23.085   3.320  1.00  1.00           C  
ATOM   3321  N   SER A 549      12.730 -25.074   7.939  1.00  1.00           N  
ATOM   3322  CA  SER A 549      13.148 -26.374   8.379  1.00  1.00           C  
ATOM   3323  C   SER A 549      12.197 -27.399   7.847  1.00  1.00           C  
ATOM   3324  O   SER A 549      12.558 -28.572   7.771  1.00  1.00           O  
ATOM   3325  CB  SER A 549      13.157 -26.518   9.908  1.00  1.00           C  
ATOM   3326  OG  SER A 549      13.580 -27.826  10.257  1.00  1.00           O  
ATOM   3327  N   ALA A 550      10.945 -27.013   7.512  1.00  1.00           N  
ATOM   3328  CA  ALA A 550      10.151 -27.958   6.791  1.00  1.00           C  
ATOM   3329  C   ALA A 550       9.834 -27.412   5.423  1.00  1.00           C  
ATOM   3330  O   ALA A 550       8.931 -26.591   5.292  1.00  1.00           O  
ATOM   3331  CB  ALA A 550       8.800 -28.272   7.462  1.00  1.00           C  
ATOM   3332  N   LEU A 551      10.552 -27.885   4.372  1.00  1.00           N  
ATOM   3333  CA  LEU A 551      10.329 -27.551   2.981  1.00  1.00           C  
ATOM   3334  C   LEU A 551      11.591 -27.636   2.188  1.00  1.00           C  
ATOM   3335  O   LEU A 551      12.603 -27.031   2.537  1.00  1.00           O  
ATOM   3336  CB  LEU A 551       9.674 -26.184   2.686  1.00  1.00           C  
ATOM   3337  CG  LEU A 551       8.188 -26.247   2.259  1.00  1.00           C  
ATOM   3338  CD1 LEU A 551       8.071 -26.677   0.789  1.00  1.00           C  
ATOM   3339  CD2 LEU A 551       7.334 -27.155   3.157  1.00  1.00           C  
ATOM   3340  N   SER A 552      11.554 -28.452   1.111  1.00  1.00           N  
ATOM   3341  CA  SER A 552      12.651 -28.623   0.195  1.00  1.00           C  
ATOM   3342  C   SER A 552      12.768 -27.468  -0.757  1.00  1.00           C  
ATOM   3343  O   SER A 552      13.835 -26.872  -0.900  1.00  1.00           O  
ATOM   3344  CB  SER A 552      12.508 -29.896  -0.653  1.00  1.00           C  
ATOM   3345  OG  SER A 552      13.610 -30.020  -1.540  1.00  1.00           O  
ATOM   3346  N   LYS A 553      11.658 -27.118  -1.438  1.00  1.00           N  
ATOM   3347  CA  LYS A 553      11.705 -26.074  -2.427  1.00  1.00           C  
ATOM   3348  C   LYS A 553      12.093 -24.827  -1.717  1.00  1.00           C  
ATOM   3349  O   LYS A 553      12.869 -24.019  -2.225  1.00  1.00           O  
ATOM   3350  CB  LYS A 553      10.342 -25.817  -3.098  1.00  1.00           C  
ATOM   3351  CG  LYS A 553       9.256 -25.357  -2.120  1.00  1.00           C  
ATOM   3352  CD  LYS A 553       8.018 -24.765  -2.799  1.00  1.00           C  
ATOM   3353  CE  LYS A 553       8.220 -23.336  -3.308  1.00  1.00           C  
ATOM   3354  NZ  LYS A 553       6.983 -22.850  -3.958  1.00  1.00           N1+
ATOM   3355  N   ILE A 554      11.580 -24.648  -0.491  1.00  1.00           N  
ATOM   3356  CA  ILE A 554      11.885 -23.426   0.182  1.00  1.00           C  
ATOM   3357  C   ILE A 554      13.357 -23.306   0.422  1.00  1.00           C  
ATOM   3358  O   ILE A 554      13.914 -22.211   0.345  1.00  1.00           O  
ATOM   3359  CB  ILE A 554      11.218 -23.256   1.499  1.00  1.00           C  
ATOM   3360  CG1 ILE A 554       9.689 -23.242   1.340  1.00  1.00           C  
ATOM   3361  CG2 ILE A 554      11.790 -21.951   2.064  1.00  1.00           C  
ATOM   3362  CD1 ILE A 554       8.942 -23.310   2.670  1.00  1.00           C  
ATOM   3363  N   SER A 555      14.025 -24.426   0.749  1.00  1.00           N  
ATOM   3364  CA  SER A 555      15.428 -24.406   1.044  1.00  1.00           C  
ATOM   3365  C   SER A 555      16.147 -23.819  -0.113  1.00  1.00           C  
ATOM   3366  O   SER A 555      16.941 -22.898   0.060  1.00  1.00           O  
ATOM   3367  CB  SER A 555      16.001 -25.805   1.319  1.00  1.00           C  
ATOM   3368  OG  SER A 555      15.379 -26.369   2.464  1.00  1.00           O  
ATOM   3369  N   ASN A 556      15.878 -24.312  -1.331  1.00  1.00           N  
ATOM   3370  CA  ASN A 556      16.546 -23.710  -2.440  1.00  1.00           C  
ATOM   3371  C   ASN A 556      15.711 -22.525  -2.782  1.00  1.00           C  
ATOM   3372  O   ASN A 556      14.642 -22.609  -3.367  1.00  1.00           O  
ATOM   3373  CB  ASN A 556      16.640 -24.607  -3.683  1.00  1.00           C  
ATOM   3374  CG  ASN A 556      17.633 -23.957  -4.636  1.00  1.00           C  
ATOM   3375  ND2 ASN A 556      18.049 -24.715  -5.684  1.00  1.00           N  
ATOM   3376  OD1 ASN A 556      18.029 -22.806  -4.456  1.00  1.00           O  
ATOM   3377  N   GLY A 557      16.197 -21.327  -2.511  1.00  1.00           N  
ATOM   3378  CA  GLY A 557      15.276 -20.256  -2.694  1.00  1.00           C  
ATOM   3379  C   GLY A 557      15.460 -19.436  -1.475  1.00  1.00           C  
ATOM   3380  O   GLY A 557      15.144 -18.248  -1.443  1.00  1.00           O  
ATOM   3381  N   PHE A 558      16.088 -20.097  -0.488  1.00  1.00           N  
ATOM   3382  CA  PHE A 558      16.488 -19.632   0.798  1.00  1.00           C  
ATOM   3383  C   PHE A 558      17.441 -18.571   0.541  1.00  1.00           C  
ATOM   3384  O   PHE A 558      17.575 -17.661   1.356  1.00  1.00           O  
ATOM   3385  CB  PHE A 558      17.342 -20.668   1.590  1.00  1.00           C  
ATOM   3386  CG  PHE A 558      17.384 -20.339   3.053  1.00  1.00           C  
ATOM   3387  CD1 PHE A 558      17.997 -19.211   3.555  1.00  1.00           C  
ATOM   3388  CD2 PHE A 558      16.809 -21.209   3.951  1.00  1.00           C  
ATOM   3389  CE1 PHE A 558      17.992 -18.932   4.903  1.00  1.00           C  
ATOM   3390  CE2 PHE A 558      16.798 -20.939   5.298  1.00  1.00           C  
ATOM   3391  CZ  PHE A 558      17.385 -19.796   5.781  1.00  1.00           C  
ATOM   3392  N   VAL A 559      18.109 -18.678  -0.628  1.00  1.00           N  
ATOM   3393  CA  VAL A 559      19.095 -17.722  -1.017  1.00  1.00           C  
ATOM   3394  C   VAL A 559      18.385 -16.418  -0.868  1.00  1.00           C  
ATOM   3395  O   VAL A 559      19.003 -15.395  -0.578  1.00  1.00           O  
ATOM   3396  CB  VAL A 559      19.574 -17.881  -2.437  1.00  1.00           C  
ATOM   3397  CG1 VAL A 559      18.401 -17.663  -3.406  1.00  1.00           C  
ATOM   3398  CG2 VAL A 559      20.748 -16.913  -2.661  1.00  1.00           C  
ATOM   3399  N   VAL A 560      17.062 -16.386  -1.134  1.00  1.00           N  
ATOM   3400  CA  VAL A 560      16.457 -15.142  -0.814  1.00  1.00           C  
ATOM   3401  C   VAL A 560      15.758 -14.911   0.532  1.00  1.00           C  
ATOM   3402  O   VAL A 560      16.074 -13.888   1.137  1.00  1.00           O  
ATOM   3403  CB  VAL A 560      15.680 -14.627  -1.969  1.00  1.00           C  
ATOM   3404  CG1 VAL A 560      15.461 -13.146  -1.706  1.00  1.00           C  
ATOM   3405  CG2 VAL A 560      16.508 -14.869  -3.243  1.00  1.00           C  
ATOM   3406  N   VAL A 561      14.831 -15.799   1.044  1.00  1.00           N  
ATOM   3407  CA  VAL A 561      14.021 -15.517   2.242  1.00  1.00           C  
ATOM   3408  C   VAL A 561      13.016 -16.591   2.613  1.00  1.00           C  
ATOM   3409  O   VAL A 561      12.882 -17.650   1.991  1.00  1.00           O  
ATOM   3410  CB  VAL A 561      13.158 -14.278   2.166  1.00  1.00           C  
ATOM   3411  CG1 VAL A 561      13.925 -12.987   2.500  1.00  1.00           C  
ATOM   3412  CG2 VAL A 561      12.546 -14.265   0.757  1.00  1.00           C  
ATOM   3413  N   TYR A 562      12.284 -16.331   3.720  1.00  1.00           N  
ATOM   3414  CA  TYR A 562      11.419 -17.323   4.237  1.00  1.00           C  
ATOM   3415  C   TYR A 562      10.053 -16.768   4.499  1.00  1.00           C  
ATOM   3416  O   TYR A 562       9.850 -15.570   4.461  1.00  1.00           O  
ATOM   3417  CB  TYR A 562      11.948 -17.766   5.543  1.00  1.00           C  
ATOM   3418  CG  TYR A 562      11.315 -19.042   5.682  1.00  1.00           C  
ATOM   3419  CD1 TYR A 562      11.282 -19.859   4.594  1.00  1.00           C  
ATOM   3420  CD2 TYR A 562      10.655 -19.334   6.814  1.00  1.00           C  
ATOM   3421  CE1 TYR A 562      10.660 -21.060   4.611  1.00  1.00           C  
ATOM   3422  CE2 TYR A 562      10.034 -20.536   6.812  1.00  1.00           C  
ATOM   3423  CZ  TYR A 562      10.019 -21.390   5.753  1.00  1.00           C  
ATOM   3424  OH  TYR A 562       9.346 -22.620   5.854  1.00  1.00           O  
ATOM   3425  N   ASP A 563       9.143 -17.683   4.881  1.00  1.00           N  
ATOM   3426  CA  ASP A 563       7.770 -17.803   5.198  1.00  1.00           C  
ATOM   3427  C   ASP A 563       7.458 -16.962   6.402  1.00  1.00           C  
ATOM   3428  O   ASP A 563       6.376 -17.096   6.961  1.00  1.00           O  
ATOM   3429  CB  ASP A 563       7.464 -19.269   5.534  1.00  1.00           C  
ATOM   3430  CG  ASP A 563       7.761 -20.160   4.324  1.00  1.00           C  
ATOM   3431  OD1 ASP A 563       8.512 -19.738   3.405  1.00  1.00           O  
ATOM   3432  OD2 ASP A 563       7.230 -21.303   4.316  1.00  1.00           O1-
ATOM   3433  N   ASN A 564       8.446 -16.247   6.977  1.00  1.00           N  
ATOM   3434  CA  ASN A 564       8.112 -15.328   8.035  1.00  1.00           C  
ATOM   3435  C   ASN A 564       9.136 -14.217   8.081  1.00  1.00           C  
ATOM   3436  O   ASN A 564       9.243 -13.498   9.071  1.00  1.00           O  
ATOM   3437  CB  ASN A 564       8.081 -15.991   9.422  1.00  1.00           C  
ATOM   3438  CG  ASN A 564       7.402 -15.027  10.387  1.00  1.00           C  
ATOM   3439  ND2 ASN A 564       7.497 -15.332  11.708  1.00  1.00           N  
ATOM   3440  OD1 ASN A 564       6.826 -14.018   9.980  1.00  1.00           O  
ATOM   3441  N   ALA A 565       9.889 -13.995   6.990  1.00  1.00           N  
ATOM   3442  CA  ALA A 565      11.031 -13.106   7.080  1.00  1.00           C  
ATOM   3443  C   ALA A 565      10.796 -11.627   7.309  1.00  1.00           C  
ATOM   3444  O   ALA A 565      11.416 -11.043   8.193  1.00  1.00           O  
ATOM   3445  CB  ALA A 565      11.972 -13.243   5.868  1.00  1.00           C  
ATOM   3446  N   LEU A 566       9.896 -10.972   6.555  1.00  1.00           N  
ATOM   3447  CA  LEU A 566       9.735  -9.533   6.588  1.00  1.00           C  
ATOM   3448  C   LEU A 566       9.326  -9.072   7.948  1.00  1.00           C  
ATOM   3449  O   LEU A 566       9.899  -8.129   8.492  1.00  1.00           O  
ATOM   3450  CB  LEU A 566       8.584  -9.112   5.652  1.00  1.00           C  
ATOM   3451  CG  LEU A 566       8.173  -7.623   5.686  1.00  1.00           C  
ATOM   3452  CD1 LEU A 566       9.104  -6.720   4.868  1.00  1.00           C  
ATOM   3453  CD2 LEU A 566       6.696  -7.455   5.308  1.00  1.00           C  
ATOM   3454  N   PHE A 567       8.316  -9.746   8.518  1.00  1.00           N  
ATOM   3455  CA  PHE A 567       7.698  -9.402   9.761  1.00  1.00           C  
ATOM   3456  C   PHE A 567       8.706  -9.533  10.863  1.00  1.00           C  
ATOM   3457  O   PHE A 567       8.817  -8.654  11.713  1.00  1.00           O  
ATOM   3458  CB  PHE A 567       6.512 -10.342  10.049  1.00  1.00           C  
ATOM   3459  CG  PHE A 567       5.634  -9.723  11.080  1.00  1.00           C  
ATOM   3460  CD1 PHE A 567       5.853  -9.926  12.422  1.00  1.00           C  
ATOM   3461  CD2 PHE A 567       4.579  -8.932  10.686  1.00  1.00           C  
ATOM   3462  CE1 PHE A 567       5.025  -9.343  13.353  1.00  1.00           C  
ATOM   3463  CE2 PHE A 567       3.748  -8.348  11.612  1.00  1.00           C  
ATOM   3464  CZ  PHE A 567       3.973  -8.554  12.951  1.00  1.00           C  
ATOM   3465  N   PHE A 568       9.488 -10.628  10.857  1.00  1.00           N  
ATOM   3466  CA  PHE A 568      10.445 -10.906  11.891  1.00  1.00           C  
ATOM   3467  C   PHE A 568      11.486  -9.838  11.895  1.00  1.00           C  
ATOM   3468  O   PHE A 568      11.951  -9.391  12.940  1.00  1.00           O  
ATOM   3469  CB  PHE A 568      11.147 -12.261  11.711  1.00  1.00           C  
ATOM   3470  CG  PHE A 568      12.172 -12.373  12.786  1.00  1.00           C  
ATOM   3471  CD1 PHE A 568      11.860 -12.904  14.015  1.00  1.00           C  
ATOM   3472  CD2 PHE A 568      13.454 -11.931  12.560  1.00  1.00           C  
ATOM   3473  CE1 PHE A 568      12.815 -13.000  15.001  1.00  1.00           C  
ATOM   3474  CE2 PHE A 568      14.411 -12.024  13.541  1.00  1.00           C  
ATOM   3475  CZ  PHE A 568      14.094 -12.561  14.765  1.00  1.00           C  
ATOM   3476  N   SER A 569      11.874  -9.424  10.689  1.00  1.00           N  
ATOM   3477  CA  SER A 569      12.849  -8.445  10.366  1.00  1.00           C  
ATOM   3478  C   SER A 569      12.466  -7.146  11.007  1.00  1.00           C  
ATOM   3479  O   SER A 569      13.264  -6.501  11.685  1.00  1.00           O  
ATOM   3480  CB  SER A 569      12.713  -8.236   8.859  1.00  1.00           C  
ATOM   3481  OG  SER A 569      13.245  -9.262   8.038  1.00  1.00           O  
ATOM   3482  N   PHE A 570      11.204  -6.752  10.784  1.00  1.00           N  
ATOM   3483  CA  PHE A 570      10.587  -5.531  11.190  1.00  1.00           C  
ATOM   3484  C   PHE A 570      10.592  -5.489  12.685  1.00  1.00           C  
ATOM   3485  O   PHE A 570      10.975  -4.488  13.283  1.00  1.00           O  
ATOM   3486  CB  PHE A 570       9.126  -5.565  10.695  1.00  1.00           C  
ATOM   3487  CG  PHE A 570       8.492  -4.221  10.610  1.00  1.00           C  
ATOM   3488  CD1 PHE A 570       8.003  -3.577  11.722  1.00  1.00           C  
ATOM   3489  CD2 PHE A 570       8.355  -3.623   9.379  1.00  1.00           C  
ATOM   3490  CE1 PHE A 570       7.409  -2.343  11.597  1.00  1.00           C  
ATOM   3491  CE2 PHE A 570       7.764  -2.392   9.246  1.00  1.00           C  
ATOM   3492  CZ  PHE A 570       7.291  -1.749  10.362  1.00  1.00           C  
ATOM   3493  N   ILE A 571      10.189  -6.604  13.323  1.00  1.00           N  
ATOM   3494  CA  ILE A 571      10.078  -6.701  14.749  1.00  1.00           C  
ATOM   3495  C   ILE A 571      11.427  -6.535  15.369  1.00  1.00           C  
ATOM   3496  O   ILE A 571      11.575  -5.818  16.356  1.00  1.00           O  
ATOM   3497  CB  ILE A 571       9.545  -8.027  15.205  1.00  1.00           C  
ATOM   3498  CG1 ILE A 571       8.140  -8.272  14.629  1.00  1.00           C  
ATOM   3499  CG2 ILE A 571       9.588  -8.044  16.742  1.00  1.00           C  
ATOM   3500  CD1 ILE A 571       7.649  -9.708  14.810  1.00  1.00           C  
ATOM   3501  N   ILE A 572      12.455  -7.195  14.809  1.00  1.00           N  
ATOM   3502  CA  ILE A 572      13.754  -7.126  15.397  1.00  1.00           C  
ATOM   3503  C   ILE A 572      14.282  -5.725  15.316  1.00  1.00           C  
ATOM   3504  O   ILE A 572      14.901  -5.247  16.264  1.00  1.00           O  
ATOM   3505  CB  ILE A 572      14.739  -8.116  14.842  1.00  1.00           C  
ATOM   3506  CG1 ILE A 572      16.017  -8.079  15.688  1.00  1.00           C  
ATOM   3507  CG2 ILE A 572      14.949  -7.875  13.344  1.00  1.00           C  
ATOM   3508  CD1 ILE A 572      16.949  -9.252  15.422  1.00  1.00           C  
ATOM   3509  N   ALA A 573      14.049  -5.026  14.187  1.00  1.00           N  
ATOM   3510  CA  ALA A 573      14.528  -3.691  13.995  1.00  1.00           C  
ATOM   3511  C   ALA A 573      13.901  -2.800  15.020  1.00  1.00           C  
ATOM   3512  O   ALA A 573      14.579  -1.963  15.609  1.00  1.00           O  
ATOM   3513  CB  ALA A 573      14.183  -3.138  12.600  1.00  1.00           C  
ATOM   3514  N   GLY A 574      12.587  -2.965  15.271  1.00  1.00           N  
ATOM   3515  CA  GLY A 574      11.882  -2.141  16.205  1.00  1.00           C  
ATOM   3516  C   GLY A 574      12.437  -2.340  17.579  1.00  1.00           C  
ATOM   3517  O   GLY A 574      12.624  -1.379  18.319  1.00  1.00           O  
ATOM   3518  N   PHE A 575      12.718  -3.598  17.962  1.00  1.00           N  
ATOM   3519  CA  PHE A 575      13.176  -3.872  19.290  1.00  1.00           C  
ATOM   3520  C   PHE A 575      14.502  -3.212  19.497  1.00  1.00           C  
ATOM   3521  O   PHE A 575      14.754  -2.607  20.535  1.00  1.00           O  
ATOM   3522  CB  PHE A 575      13.331  -5.377  19.566  1.00  1.00           C  
ATOM   3523  CG  PHE A 575      13.579  -5.524  21.027  1.00  1.00           C  
ATOM   3524  CD1 PHE A 575      14.858  -5.509  21.535  1.00  1.00           C  
ATOM   3525  CD2 PHE A 575      12.520  -5.666  21.892  1.00  1.00           C  
ATOM   3526  CE1 PHE A 575      15.076  -5.642  22.886  1.00  1.00           C  
ATOM   3527  CE2 PHE A 575      12.732  -5.800  23.244  1.00  1.00           C  
ATOM   3528  CZ  PHE A 575      14.012  -5.789  23.743  1.00  1.00           C  
ATOM   3529  N   VAL A 576      15.381  -3.317  18.491  1.00  1.00           N  
ATOM   3530  CA  VAL A 576      16.723  -2.822  18.491  1.00  1.00           C  
ATOM   3531  C   VAL A 576      16.772  -1.322  18.375  1.00  1.00           C  
ATOM   3532  O   VAL A 576      17.860  -0.765  18.339  1.00  1.00           O  
ATOM   3533  CB  VAL A 576      17.571  -3.443  17.413  1.00  1.00           C  
ATOM   3534  CG1 VAL A 576      17.099  -2.951  16.038  1.00  1.00           C  
ATOM   3535  CG2 VAL A 576      19.049  -3.159  17.721  1.00  1.00           C  
ATOM   3536  N   TYR A 577      15.646  -0.629  18.117  1.00  1.00           N  
ATOM   3537  CA  TYR A 577      15.749   0.796  17.899  1.00  1.00           C  
ATOM   3538  C   TYR A 577      15.901   1.713  19.080  1.00  1.00           C  
ATOM   3539  O   TYR A 577      16.718   2.629  19.045  1.00  1.00           O  
ATOM   3540  CB  TYR A 577      14.647   1.345  16.998  1.00  1.00           C  
ATOM   3541  CG  TYR A 577      15.401   2.032  15.914  1.00  1.00           C  
ATOM   3542  CD1 TYR A 577      16.581   1.481  15.472  1.00  1.00           C  
ATOM   3543  CD2 TYR A 577      14.994   3.237  15.399  1.00  1.00           C  
ATOM   3544  CE1 TYR A 577      17.314   2.077  14.476  1.00  1.00           C  
ATOM   3545  CE2 TYR A 577      15.721   3.841  14.402  1.00  1.00           C  
ATOM   3546  CZ  TYR A 577      16.874   3.258  13.938  1.00  1.00           C  
ATOM   3547  OH  TYR A 577      17.609   3.884  12.913  1.00  1.00           O  
ATOM   3548  N   TRP A 578      15.112   1.524  20.147  1.00  1.00           N  
ATOM   3549  CA  TRP A 578      15.059   2.496  21.200  1.00  1.00           C  
ATOM   3550  C   TRP A 578      16.366   2.529  21.936  1.00  1.00           C  
ATOM   3551  O   TRP A 578      16.887   3.602  22.235  1.00  1.00           O  
ATOM   3552  CB  TRP A 578      13.855   2.184  22.099  1.00  1.00           C  
ATOM   3553  CG  TRP A 578      13.180   3.390  22.692  1.00  1.00           C  
ATOM   3554  CD1 TRP A 578      13.283   4.701  22.336  1.00  1.00           C  
ATOM   3555  CD2 TRP A 578      12.110   3.312  23.644  1.00  1.00           C  
ATOM   3556  CE2 TRP A 578      11.620   4.604  23.821  1.00  1.00           C  
ATOM   3557  CE3 TRP A 578      11.563   2.245  24.295  1.00  1.00           C  
ATOM   3558  NE1 TRP A 578      12.354   5.448  23.018  1.00  1.00           N  
ATOM   3559  CZ2 TRP A 578      10.567   4.851  24.652  1.00  1.00           C  
ATOM   3560  CZ3 TRP A 578      10.520   2.500  25.156  1.00  1.00           C  
ATOM   3561  CH2 TRP A 578      10.031   3.778  25.330  1.00  1.00           C  
ATOM   3562  N   ILE A 579      16.946   1.349  22.230  1.00  1.00           N  
ATOM   3563  CA  ILE A 579      18.187   1.267  22.946  1.00  1.00           C  
ATOM   3564  C   ILE A 579      19.278   1.879  22.120  1.00  1.00           C  
ATOM   3565  O   ILE A 579      20.114   2.609  22.647  1.00  1.00           O  
ATOM   3566  CB  ILE A 579      18.588  -0.143  23.290  1.00  1.00           C  
ATOM   3567  CG1 ILE A 579      19.760  -0.132  24.285  1.00  1.00           C  
ATOM   3568  CG2 ILE A 579      18.878  -0.917  21.994  1.00  1.00           C  
ATOM   3569  CD1 ILE A 579      20.045  -1.500  24.904  1.00  1.00           C  
ATOM   3570  N   ILE A 580      19.297   1.606  20.801  1.00  1.00           N  
ATOM   3571  CA  ILE A 580      20.344   2.094  19.954  1.00  1.00           C  
ATOM   3572  C   ILE A 580      20.313   3.586  19.935  1.00  1.00           C  
ATOM   3573  O   ILE A 580      21.358   4.227  20.016  1.00  1.00           O  
ATOM   3574  CB  ILE A 580      20.263   1.610  18.536  1.00  1.00           C  
ATOM   3575  CG1 ILE A 580      20.469   0.089  18.483  1.00  1.00           C  
ATOM   3576  CG2 ILE A 580      21.293   2.396  17.706  1.00  1.00           C  
ATOM   3577  CD1 ILE A 580      20.286  -0.497  17.086  1.00  1.00           C  
ATOM   3578  N   MET A 581      19.114   4.186  19.833  1.00  1.00           N  
ATOM   3579  CA  MET A 581      19.028   5.610  19.755  1.00  1.00           C  
ATOM   3580  C   MET A 581      19.531   6.225  21.025  1.00  1.00           C  
ATOM   3581  O   MET A 581      20.230   7.234  20.985  1.00  1.00           O  
ATOM   3582  CB  MET A 581      17.612   6.118  19.419  1.00  1.00           C  
ATOM   3583  CG  MET A 581      17.224   5.837  17.961  1.00  1.00           C  
ATOM   3584  SD  MET A 581      15.739   6.704  17.379  1.00  1.00           S  
ATOM   3585  CE  MET A 581      16.476   8.357  17.540  1.00  1.00           C  
ATOM   3586  N   SER A 582      19.209   5.631  22.189  1.00  1.00           N  
ATOM   3587  CA  SER A 582      19.640   6.186  23.440  1.00  1.00           C  
ATOM   3588  C   SER A 582      21.136   6.129  23.521  1.00  1.00           C  
ATOM   3589  O   SER A 582      21.778   7.077  23.968  1.00  1.00           O  
ATOM   3590  CB  SER A 582      19.043   5.450  24.652  1.00  1.00           C  
ATOM   3591  OG  SER A 582      19.450   4.091  24.655  1.00  1.00           O  
ATOM   3592  N   ARG A 583      21.734   5.010  23.079  1.00  1.00           N  
ATOM   3593  CA  ARG A 583      23.157   4.836  23.123  1.00  1.00           C  
ATOM   3594  C   ARG A 583      23.783   5.856  22.224  1.00  1.00           C  
ATOM   3595  O   ARG A 583      24.779   6.490  22.568  1.00  1.00           O  
ATOM   3596  CB  ARG A 583      23.569   3.458  22.582  1.00  1.00           C  
ATOM   3597  CG  ARG A 583      23.048   2.281  23.408  1.00  1.00           C  
ATOM   3598  CD  ARG A 583      24.149   1.533  24.160  1.00  1.00           C  
ATOM   3599  NE  ARG A 583      24.582   2.380  25.306  1.00  1.00           N  
ATOM   3600  CZ  ARG A 583      23.939   2.280  26.506  1.00  1.00           C  
ATOM   3601  NH1 ARG A 583      22.896   1.412  26.651  1.00  1.00           N1+
ATOM   3602  NH2 ARG A 583      24.346   3.043  27.562  1.00  1.00           N  
ATOM   3603  N   LEU A 584      23.163   6.037  21.047  1.00  1.00           N  
ATOM   3604  CA  LEU A 584      23.605   6.860  19.964  1.00  1.00           C  
ATOM   3605  C   LEU A 584      23.504   8.285  20.292  1.00  1.00           C  
ATOM   3606  O   LEU A 584      24.021   9.040  19.480  1.00  1.00           O  
ATOM   3607  CB  LEU A 584      22.875   6.620  18.616  1.00  1.00           C  
ATOM   3608  CG  LEU A 584      21.670   7.517  18.232  1.00  1.00           C  
ATOM   3609  CD1 LEU A 584      22.080   8.853  17.584  1.00  1.00           C  
ATOM   3610  CD2 LEU A 584      20.681   6.739  17.352  1.00  1.00           C  
ATOM   3611  N   GLY A 585      22.778   8.657  21.385  1.00  1.00           N  
ATOM   3612  CA  GLY A 585      22.513  10.016  21.809  1.00  1.00           C  
ATOM   3613  C   GLY A 585      23.718  10.830  21.508  1.00  1.00           C  
ATOM   3614  O   GLY A 585      24.636  10.975  22.313  1.00  1.00           O  
ATOM   3615  N   ARG A 586      23.688  11.425  20.308  1.00  1.00           N  
ATOM   3616  CA  ARG A 586      24.798  12.108  19.745  1.00  1.00           C  
ATOM   3617  C   ARG A 586      24.203  13.212  18.962  1.00  1.00           C  
ATOM   3618  O   ARG A 586      23.206  13.033  18.264  1.00  1.00           O  
ATOM   3619  CB  ARG A 586      25.582  11.286  18.704  1.00  1.00           C  
ATOM   3620  CG  ARG A 586      26.544  10.255  19.290  1.00  1.00           C  
ATOM   3621  CD  ARG A 586      27.403   9.558  18.233  1.00  1.00           C  
ATOM   3622  NE  ARG A 586      28.402   8.717  18.950  1.00  1.00           N  
ATOM   3623  CZ  ARG A 586      29.481   8.220  18.278  1.00  1.00           C  
ATOM   3624  NH1 ARG A 586      29.636   8.482  16.947  1.00  1.00           N1+
ATOM   3625  NH2 ARG A 586      30.408   7.465  18.937  1.00  1.00           N  
ATOM   3626  N   LYS A 587      24.843  14.380  19.065  1.00  1.00           N  
ATOM   3627  CA  LYS A 587      24.447  15.591  18.421  1.00  1.00           C  
ATOM   3628  C   LYS A 587      23.257  16.133  19.152  1.00  1.00           C  
ATOM   3629  O   LYS A 587      23.339  17.252  19.653  1.00  1.00           O  
ATOM   3630  CB  LYS A 587      24.080  15.416  16.936  1.00  1.00           C  
ATOM   3631  CG  LYS A 587      23.835  16.745  16.215  1.00  1.00           C  
ATOM   3632  CD  LYS A 587      25.093  17.605  16.075  1.00  1.00           C  
ATOM   3633  CE  LYS A 587      24.850  18.933  15.355  1.00  1.00           C  
ATOM   3634  NZ  LYS A 587      24.495  18.686  13.940  1.00  1.00           N1+
ATOM   3635  N   GLN A 588      22.175  15.324  19.316  1.00  1.00           N  
ATOM   3636  CA  GLN A 588      21.010  15.732  20.078  1.00  1.00           C  
ATOM   3637  C   GLN A 588      19.771  15.009  19.645  1.00  1.00           C  
ATOM   3638  O   GLN A 588      19.274  15.264  18.562  1.00  1.00           O  
ATOM   3639  CB  GLN A 588      20.646  17.234  19.964  1.00  1.00           C  
ATOM   3640  CG  GLN A 588      20.439  17.726  18.523  1.00  1.00           C  
ATOM   3641  CD  GLN A 588      20.007  19.183  18.547  1.00  1.00           C  
ATOM   3642  NE2 GLN A 588      20.836  20.074  17.939  1.00  1.00           N  
ATOM   3643  OE1 GLN A 588      18.956  19.522  19.089  1.00  1.00           O  
ATOM   3644  N   SER A 589      19.203  14.089  20.447  1.00  1.00           N  
ATOM   3645  CA  SER A 589      17.931  13.535  20.039  1.00  1.00           C  
ATOM   3646  C   SER A 589      16.869  14.539  20.369  1.00  1.00           C  
ATOM   3647  O   SER A 589      15.798  14.560  19.758  1.00  1.00           O  
ATOM   3648  CB  SER A 589      17.551  12.218  20.740  1.00  1.00           C  
ATOM   3649  OG  SER A 589      16.290  11.760  20.272  1.00  1.00           O  
ATOM   3650  N   SER A 590      17.131  15.364  21.404  1.00  1.00           N  
ATOM   3651  CA  SER A 590      16.236  16.447  21.694  1.00  1.00           C  
ATOM   3652  C   SER A 590      16.657  17.427  20.657  1.00  1.00           C  
ATOM   3653  O   SER A 590      17.786  17.909  20.662  1.00  1.00           O  
ATOM   3654  CB  SER A 590      16.454  17.100  23.067  1.00  1.00           C  
ATOM   3655  OG  SER A 590      16.131  16.181  24.100  1.00  1.00           O  
ATOM   3656  N   LEU A 591      15.749  17.755  19.736  1.00  1.00           N  
ATOM   3657  CA  LEU A 591      16.172  18.433  18.558  1.00  1.00           C  
ATOM   3658  C   LEU A 591      16.192  19.907  18.802  1.00  1.00           C  
ATOM   3659  O   LEU A 591      15.660  20.389  19.800  1.00  1.00           O  
ATOM   3660  CB  LEU A 591      15.248  18.005  17.394  1.00  1.00           C  
ATOM   3661  CG  LEU A 591      15.763  18.183  15.953  1.00  1.00           C  
ATOM   3662  CD1 LEU A 591      14.908  17.346  14.993  1.00  1.00           C  
ATOM   3663  CD2 LEU A 591      15.886  19.638  15.497  1.00  1.00           C  
ATOM   3664  N   SER A 592      16.880  20.650  17.912  1.00  1.00           N  
ATOM   3665  CA  SER A 592      17.034  22.071  18.036  1.00  1.00           C  
ATOM   3666  C   SER A 592      15.731  22.822  18.115  1.00  1.00           C  
ATOM   3667  O   SER A 592      15.151  22.929  19.191  1.00  1.00           O  
ATOM   3668  CB  SER A 592      17.884  22.678  16.903  1.00  1.00           C  
ATOM   3669  OG  SER A 592      17.296  22.422  15.635  1.00  1.00           O  
ATOM   3670  N   SER A 593      15.176  23.298  16.979  1.00  1.00           N  
ATOM   3671  CA  SER A 593      14.081  24.225  17.131  1.00  1.00           C  
ATOM   3672  C   SER A 593      12.743  23.570  17.048  1.00  1.00           C  
ATOM   3673  O   SER A 593      12.051  23.655  16.036  1.00  1.00           O  
ATOM   3674  CB  SER A 593      14.095  25.348  16.081  1.00  1.00           C  
ATOM   3675  OG  SER A 593      12.996  26.222  16.289  1.00  1.00           O  
ATOM   3676  N   SER A 594      12.292  22.991  18.172  1.00  1.00           N  
ATOM   3677  CA  SER A 594      10.997  22.377  18.235  1.00  1.00           C  
ATOM   3678  C   SER A 594       9.967  23.449  18.163  1.00  1.00           C  
ATOM   3679  O   SER A 594       8.774  23.153  18.099  1.00  1.00           O  
ATOM   3680  CB  SER A 594      10.742  21.574  19.515  1.00  1.00           C  
ATOM   3681  OG  SER A 594      11.557  20.411  19.526  1.00  1.00           O  
ATOM   3682  N   SER A 595      10.414  24.723  18.160  1.00  1.00           N  
ATOM   3683  CA  SER A 595       9.507  25.827  18.108  1.00  1.00           C  
ATOM   3684  C   SER A 595       8.642  25.603  16.916  1.00  1.00           C  
ATOM   3685  O   SER A 595       7.442  25.869  16.967  1.00  1.00           O  
ATOM   3686  CB  SER A 595      10.211  27.183  17.929  1.00  1.00           C  
ATOM   3687  OG  SER A 595      11.010  27.472  19.066  1.00  1.00           O  
ATOM   3688  N   HIS A 596       9.216  25.086  15.810  1.00  1.00           N  
ATOM   3689  CA  HIS A 596       8.336  24.827  14.713  1.00  1.00           C  
ATOM   3690  C   HIS A 596       8.849  23.798  13.787  1.00  1.00           C  
ATOM   3691  O   HIS A 596       9.988  23.814  13.338  1.00  1.00           O  
ATOM   3692  CB  HIS A 596       8.059  26.034  13.796  1.00  1.00           C  
ATOM   3693  CG  HIS A 596       6.870  26.864  14.173  1.00  1.00           C  
ATOM   3694  CD2 HIS A 596       6.765  27.965  14.964  1.00  1.00           C  
ATOM   3695  ND1 HIS A 596       5.599  26.611  13.707  1.00  1.00           N  
ATOM   3696  CE1 HIS A 596       4.792  27.566  14.234  1.00  1.00           C  
ATOM   3697  NE2 HIS A 596       5.455  28.410  15.004  1.00  1.00           N  
ATOM   3698  N   PRO A 597       7.907  22.965  13.444  1.00  1.00           N  
ATOM   3699  CA  PRO A 597       8.022  22.026  12.351  1.00  1.00           C  
ATOM   3700  C   PRO A 597       7.717  22.967  11.230  1.00  1.00           C  
ATOM   3701  O   PRO A 597       8.330  24.025  11.151  1.00  1.00           O  
ATOM   3702  CB  PRO A 597       6.929  21.001  12.586  1.00  1.00           C  
ATOM   3703  CG  PRO A 597       6.695  21.027  14.101  1.00  1.00           C  
ATOM   3704  CD  PRO A 597       7.038  22.463  14.496  1.00  1.00           C  
ATOM   3705  N   LEU A 598       7.027  22.588  10.167  1.00  1.00           N  
ATOM   3706  CA  LEU A 598       6.525  23.765   9.533  1.00  1.00           C  
ATOM   3707  C   LEU A 598       5.272  23.958  10.304  1.00  1.00           C  
ATOM   3708  O   LEU A 598       4.975  25.021  10.845  1.00  1.00           O  
ATOM   3709  CB  LEU A 598       6.159  23.555   8.055  1.00  1.00           C  
ATOM   3710  CG  LEU A 598       5.984  24.867   7.260  1.00  1.00           C  
ATOM   3711  CD1 LEU A 598       4.873  25.762   7.827  1.00  1.00           C  
ATOM   3712  CD2 LEU A 598       7.326  25.604   7.122  1.00  1.00           C  
ATOM   3713  N   LEU A 599       4.598  22.795  10.464  1.00  1.00           N  
ATOM   3714  CA  LEU A 599       3.288  22.622  11.006  1.00  1.00           C  
ATOM   3715  C   LEU A 599       2.460  23.877  10.792  1.00  1.00           C  
ATOM   3716  O   LEU A 599       2.565  24.819  11.617  1.00  1.00           O  
ATOM   3717  CB  LEU A 599       3.193  22.196  12.472  1.00  1.00           C  
ATOM   3718  CG  LEU A 599       1.710  22.100  12.869  1.00  1.00           C  
ATOM   3719  CD1 LEU A 599       0.941  21.187  11.896  1.00  1.00           C  
ATOM   3720  CD2 LEU A 599       1.547  21.689  14.340  1.00  1.00           C  
ATOM   3721  OXT LEU A 599       1.695  23.905   9.791  1.00  1.00           O1-
END
